# Supplementary material for: 1,10-Phenanthrolin-1-ium hydrogen d,l-tartrate dihydrate
Source: Acta Crystallogr Sect E Struct Rep Online. 2011 May 7;67(Pt 6):o1306. doi: 10.1107/S1600536811015972 (PMC3120439; doi:10.1107/S1600536811015972)
Supplement: Supplementary file 1 [file e-67-o1306-sup1.cif]

##############################################################################
#                                                                            #
# This CIF contains the data in a paper accepted for publication in          #
# Acta Crystallographica Section E. It conforms to the requirements of       #
# Notes for Authors for Acta Crystallographica Section E, and has been       #
# peer reviewed under the auspices of the IUCr Commission on Journals.       #
#                                                                            #
# Full details of the Crystallographic Information File format               #
# are given in the paper "The Crystallographic Information File (CIF):       #
# a New Standard Archive File for Crystallography" by S. R. Hall, F. H.      #
# Allen and I. D. Brown [Acta Cryst. (1991), A47, 655-685].                  #
#                                                                            #
# The current version of the core CIF dictionary is obtainable from          #
# ftp://ftp.iucr.org/pub/cif_core.dic.                                       #
#                                                                            #
# Software is freely available for graphical display of the structure(s)     #
# in this CIF. For information consult the CIF software page                 #
# http://www.iucr.org/resources/cif/software.                                #
#                                                                            #
# This file may be used for bona fide research purposes within the           #
# scientific community so long as proper attribution is given to the journal # 
# article from which it was obtained.                                        #
#                                                                            #
##############################################################################
data_global
_audit_creation_method     SHELXL-97
_journal_date_recd_electronic     2011-04-27
_journal_date_accepted     2011-04-27
_journal_name_full     'Acta Crystallographica, Section E'
_journal_year     2011
_journal_volume     67
_journal_issue      6
_journal_page_first     o1306
_journal_page_last     o1306
_journal_paper_category     QO
_journal_coeditor_code     BT5536
_publ_contact_author
;
     Dr. Seik Weng Ng
     Department of Chemistry
     University of Malaya
     50603 Kuala Lumpur
     Malaysia
;
_publ_contact_author_email     seikweng@um.edu.my
_publ_contact_author_fax     '03 7967 4193'
_publ_contact_author_phone     '03 7967 6778'
_publ_section_title
;
1,10-Phenanthrolin-1-ium hydrogen <i>D</i>,<i>L</i>-tartrate dihydrate
;
loop_
    _publ_author_name
    _publ_author_address
    'Cheng, Sit Foon'
;
     Department of Chemistry
     University of Malaya
     50603 Kuala Lumpur
     Malaysia
;
    'Ng, Seik Weng'
;
     Department of Chemistry
     University of Malaya
     50603 Kuala Lumpur
     Malaysia
;
data_I
_audit_creation_method     SHELXL-97
_chemical_name_systematic
;
1,10-Phenanthrolin-1-ium hydrogen D,L-tartrate dihydrate
;
_chemical_name_common     ?
_chemical_formula_moiety     'C12 H9 N2 +, C4 H5 O6 -, 2(H2 O)'
_chemical_formula_sum     'C16 H18 N2 O8'
_chemical_formula_iupac     'C12 H9 N2 +, C4 H5 O6 -, 2H2 O'
_chemical_formula_weight     366.32
_chemical_melting_point     ?
_symmetry_cell_setting     triclinic
_symmetry_space_group_name_H-M     'P -1'
_symmetry_space_group_name_Hall     '-P 1'
loop_
    _symmetry_equiv_pos_as_xyz
    'x, y, z'
    '-x, -y, -z'
_cell_length_a     7.0933(7)
_cell_length_b     10.5849(11)
_cell_length_c     11.4694(11)
_cell_angle_alpha     98.0810(10)
_cell_angle_beta     100.3500(10)
_cell_angle_gamma     103.9030(10)
_cell_volume     806.95(14)
_cell_formula_units_Z     2
_cell_measurement_reflns_used     2722
_cell_measurement_theta_min     2.46
_cell_measurement_theta_max     28.24
_cell_measurement_temperature     100(2)
_exptl_crystal_description     Prism
_exptl_crystal_colour     Colorless
_exptl_crystal_size_max     0.40
_exptl_crystal_size_mid     0.10
_exptl_crystal_size_min     0.10
_exptl_crystal_density_diffrn     1.508
_exptl_crystal_density_meas     ?
_exptl_crystal_density_method     'not measured'
_exptl_crystal_F_000     384
_exptl_absorpt_coefficient_mu     0.123
_exptl_absorpt_correction_type     none
_diffrn_ambient_temperature     100(2)
_diffrn_radiation_type     MoK\a
_diffrn_radiation_wavelength     0.71073
_diffrn_radiation_source     'fine-focus sealed tube'
_diffrn_radiation_monochromator     graphite
_diffrn_measurement_device_type     'Bruker SMART APEX'
_diffrn_measurement_method     \w
_diffrn_detector_area_resol_mean     ?
_diffrn_reflns_number     7610
_diffrn_reflns_av_R_equivalents     0.0275
_diffrn_reflns_av_sigmaI/netI     0.0440
_diffrn_reflns_theta_min     1.84
_diffrn_reflns_theta_max     27.49
_diffrn_reflns_theta_full     27.49
_diffrn_measured_fraction_theta_max     0.981
_diffrn_measured_fraction_theta_full     0.981
_diffrn_reflns_limit_h_min     -9
_diffrn_reflns_limit_h_max     9
_diffrn_reflns_limit_k_min     -13
_diffrn_reflns_limit_k_max     13
_diffrn_reflns_limit_l_min     -14
_diffrn_reflns_limit_l_max     14
_diffrn_standards_number     0
_diffrn_standards_interval_count     0
_diffrn_standards_interval_time     0
_diffrn_standards_decay_%     0
_reflns_number_total     3635
_reflns_number_gt     2880
_reflns_threshold_expression     I>2\s(I)
_refine_ls_structure_factor_coef     Fsqd
_refine_ls_matrix_type     full
_refine_ls_R_factor_all     0.0611
_refine_ls_R_factor_gt     0.0474
_refine_ls_wR_factor_gt     0.1482
_refine_ls_wR_factor_ref     0.1598
_refine_ls_goodness_of_fit_ref     1.044
_refine_ls_restrained_S_all     1.044
_refine_ls_number_reflns     3635
_refine_ls_number_parameters     267
_refine_ls_number_restraints     0
_refine_ls_hydrogen_treatment     mixed
_refine_ls_weighting_scheme     calc
_refine_ls_weighting_details
         'calc w=1/[\s^2^(Fo^2^)+(0.1012P)^2^+0.1854P] where P=(Fo^2^+2Fc^2^)/3'
_atom_sites_solution_hydrogens     geom
_atom_sites_solution_primary     direct
_atom_sites_solution_secondary     difmap
_refine_ls_shift/su_max     0.001
_refine_ls_shift/su_mean     0.001
_refine_diff_density_max     0.351
_refine_diff_density_min     -0.312
_refine_ls_extinction_method     none
_refine_ls_extinction_coef     ?
loop_
    _atom_type_symbol
    _atom_type_description
    _atom_type_scat_dispersion_real
    _atom_type_scat_dispersion_imag
    _atom_type_scat_source
    'C' 'C' 0.0033 0.0016
                         'International Tables Vol C Tables 4.2.6.8 and 6.1.1.4'
    'H' 'H' 0.0000 0.0000
                         'International Tables Vol C Tables 4.2.6.8 and 6.1.1.4'
    'N' 'N' 0.0061 0.0033
                         'International Tables Vol C Tables 4.2.6.8 and 6.1.1.4'
    'O' 'O' 0.0106 0.0060
                         'International Tables Vol C Tables 4.2.6.8 and 6.1.1.4'
_computing_data_collection     'APEX2 (Bruker, 2009)'
_computing_cell_refinement     'SAINT (Bruker, 2009)'
_computing_data_reduction     'SAINT (Bruker, 2009)'
_computing_structure_solution     'SHELXS97 (Sheldrick, 2008)'
_computing_structure_refinement     'SHELXL97 (Sheldrick, 2008)'
_computing_molecular_graphics     'X-SEED (Barbour, 2001)'
_computing_publication_material     'publCIF (Westrip, 2010)'
loop_
    _atom_site_type_symbol
    _atom_site_label
    _atom_site_fract_x
    _atom_site_fract_y
    _atom_site_fract_z
    _atom_site_U_iso_or_equiv
    _atom_site_adp_type
    _atom_site_calc_flag
    _atom_site_refinement_flags
    _atom_site_occupancy
    _atom_site_symmetry_multiplicity
    _atom_site_disorder_assembly
    _atom_site_disorder_group
    O O1 0.0272(2) 0.97612(14) 0.33939(12) 0.0172(3) Uani d . 1 1 . .
    O O2 0.00294(19) 1.04199(14) 0.16223(12) 0.0167(3) Uani d . 1 1 . .
    O O3 0.3922(2) 0.95680(14) 0.34847(12) 0.0163(3) Uani d . 1 1 . .
    O O4 0.1832(2) 0.78094(13) 0.12086(12) 0.0154(3) Uani d . 1 1 . .
    O O5 0.6410(2) 1.02428(13) 0.15147(12) 0.0153(3) Uani d . 1 1 . .
    O O6 0.5609(2) 0.80301(14) 0.09605(13) 0.0192(3) Uani d . 1 1 . .
    O O1W 0.2228(2) 0.90933(13) 0.55174(12) 0.0145(3) Uani d . 1 1 . .
    O O2W 0.1595(2) 1.23818(15) 0.04324(13) 0.0174(3) Uani d . 1 1 . .
    N N1 0.2289(2) 0.65380(16) 0.46822(15) 0.0143(3) Uani d . 1 1 . .
    N N2 0.2713(2) 0.66417(16) 0.71074(15) 0.0171(4) Uani d . 1 1 . .
    C C1 0.0952(3) 1.00580(17) 0.25142(16) 0.0125(4) Uani d . 1 1 . .
    C C2 0.3085(3) 1.00188(18) 0.24666(16) 0.0124(4) Uani d . 1 1 . .
    H H2A 0.3902 1.0934 0.2475 0.015 Uiso calc R 1 1 . .
    C C3 0.3050(3) 0.91028(18) 0.12952(16) 0.0115(4) Uani d . 1 1 . .
    H H3A 0.2505 0.9473 0.0594 0.014 Uiso calc R 1 1 . .
    C C4 0.5161(3) 0.90552(18) 0.12418(16) 0.0122(4) Uani d . 1 1 . .
    C C5 0.2130(3) 0.6578(2) 0.35202(18) 0.0184(4) Uani d . 1 1 . .
    H H5A 0.2027 0.7366 0.3240 0.022 Uiso calc R 1 1 . .
    C C6 0.2114(3) 0.5459(2) 0.27087(19) 0.0220(5) Uani d . 1 1 . .
    H H6 0.2015 0.5487 0.1876 0.026 Uiso calc R 1 1 . .
    C C7 0.2243(3) 0.4319(2) 0.31181(19) 0.0213(4) Uani d . 1 1 . .
    H H7 0.2216 0.3552 0.2567 0.026 Uiso calc R 1 1 . .
    C C8 0.2417(3) 0.42852(19) 0.43589(19) 0.0178(4) Uani d . 1 1 . .
    C C9 0.2446(3) 0.54419(18) 0.51418(17) 0.0138(4) Uani d . 1 1 . .
    C C10 0.2550(3) 0.3129(2) 0.4856(2) 0.0220(5) Uani d . 1 1 . .
    H H10 0.2530 0.2340 0.4337 0.026 Uiso calc R 1 1 . .
    C C11 0.2704(3) 0.3145(2) 0.6049(2) 0.0224(5) Uani d . 1 1 . .
    H H11A 0.2778 0.2366 0.6356 0.027 Uiso calc R 1 1 . .
    C C12 0.2757(3) 0.43249(19) 0.68601(19) 0.0173(4) Uani d . 1 1 . .
    C C13 0.2645(3) 0.54791(18) 0.64134(18) 0.0149(4) Uani d . 1 1 . .
    C C14 0.2935(3) 0.4390(2) 0.8110(2) 0.0227(5) Uani d . 1 1 . .
    H H14 0.3004 0.3633 0.8456 0.027 Uiso calc R 1 1 . .
    C C15 0.3006(3) 0.5558(2) 0.8818(2) 0.0236(5) Uani d . 1 1 . .
    H H15 0.3135 0.5626 0.9665 0.028 Uiso calc R 1 1 . .
    C C16 0.2888(3) 0.6661(2) 0.82806(18) 0.0210(4) Uani d . 1 1 . .
    H H16 0.2936 0.7464 0.8787 0.025 Uiso calc R 1 1 . .
    H H3 0.517(5) 1.006(3) 0.381(3) 0.048(9) Uiso d . 1 1 . .
    H H4 0.066(4) 0.767(3) 0.067(3) 0.032(7) Uiso d . 1 1 . .
    H H5 0.781(5) 1.020(3) 0.156(3) 0.057(10) Uiso d . 1 1 . .
    H H11 0.145(5) 0.944(4) 0.593(4) 0.067(11) Uiso d . 1 1 . .
    H H12 0.195(4) 0.938(3) 0.480(3) 0.039(8) Uiso d . 1 1 . .
    H H21 0.120(5) 1.172(4) 0.074(3) 0.052(10) Uiso d . 1 1 . .
    H H22 0.247(5) 1.223(3) 0.003(3) 0.037(8) Uiso d . 1 1 . .
    H H1 0.233(5) 0.731(3) 0.520(3) 0.046(8) Uiso d . 1 1 . .
loop_
    _atom_site_aniso_label
    _atom_site_aniso_U_11
    _atom_site_aniso_U_22
    _atom_site_aniso_U_33
    _atom_site_aniso_U_12
    _atom_site_aniso_U_13
    _atom_site_aniso_U_23
    O1 0.0162(7) 0.0231(7) 0.0161(7) 0.0078(6) 0.0087(5) 0.0054(5)
    O2 0.0131(7) 0.0224(7) 0.0178(7) 0.0070(5) 0.0060(5) 0.0070(6)
    O3 0.0120(7) 0.0243(7) 0.0118(7) 0.0032(6) 0.0015(5) 0.0055(5)
    O4 0.0139(7) 0.0137(7) 0.0165(7) 0.0017(5) 0.0018(5) 0.0020(5)
    O5 0.0123(7) 0.0156(7) 0.0197(7) 0.0047(5) 0.0058(5) 0.0036(5)
    O6 0.0187(7) 0.0173(7) 0.0250(8) 0.0097(6) 0.0070(6) 0.0042(6)
    O1W 0.0160(7) 0.0181(7) 0.0111(7) 0.0070(5) 0.0038(5) 0.0037(5)
    O2W 0.0167(7) 0.0191(7) 0.0168(7) 0.0047(6) 0.0053(6) 0.0034(6)
    N1 0.0141(8) 0.0146(8) 0.0132(8) 0.0028(6) 0.0023(6) 0.0017(6)
    N2 0.0195(8) 0.0153(8) 0.0154(8) 0.0040(6) 0.0017(7) 0.0033(6)
    C1 0.0139(9) 0.0108(8) 0.0123(9) 0.0027(7) 0.0044(7) -0.0003(7)
    C2 0.0105(8) 0.0153(9) 0.0120(9) 0.0034(7) 0.0039(7) 0.0027(7)
    C3 0.0115(8) 0.0142(8) 0.0101(8) 0.0042(7) 0.0035(7) 0.0041(7)
    C4 0.0146(9) 0.0153(8) 0.0083(8) 0.0053(7) 0.0036(7) 0.0041(7)
    C5 0.0159(9) 0.0225(10) 0.0166(10) 0.0039(8) 0.0040(7) 0.0051(8)
    C6 0.0196(10) 0.0278(11) 0.0169(10) 0.0038(8) 0.0059(8) 0.0009(8)
    C7 0.0148(9) 0.0226(10) 0.0229(11) 0.0041(8) 0.0051(8) -0.0062(8)
    C8 0.0110(9) 0.0167(9) 0.0230(10) 0.0016(7) 0.0039(7) -0.0015(8)
    C9 0.0107(8) 0.0125(8) 0.0178(10) 0.0037(7) 0.0020(7) 0.0015(7)
    C10 0.0184(10) 0.0128(9) 0.0330(12) 0.0042(8) 0.0063(9) -0.0019(8)
    C11 0.0201(10) 0.0122(9) 0.0354(12) 0.0058(8) 0.0042(9) 0.0065(8)
    C12 0.0131(9) 0.0145(9) 0.0239(11) 0.0038(7) 0.0020(8) 0.0050(8)
    C13 0.0113(8) 0.0134(9) 0.0189(10) 0.0029(7) 0.0016(7) 0.0031(7)
    C14 0.0227(10) 0.0194(10) 0.0282(11) 0.0068(8) 0.0026(9) 0.0137(9)
    C15 0.0270(11) 0.0248(11) 0.0188(10) 0.0056(9) 0.0016(8) 0.0105(8)
    C16 0.0262(11) 0.0180(10) 0.0164(10) 0.0047(8) 0.0016(8) 0.0017(8)
loop_
    _geom_bond_atom_site_label_1
    _geom_bond_atom_site_label_2
    _geom_bond_site_symmetry_2
    _geom_bond_distance
    _geom_bond_publ_flag
    O1 C1 . 1.241(2) ?
    O2 C1 . 1.269(2) ?
    O3 C2 . 1.410(2) ?
    O3 H3 . 0.89(3) ?
    O4 C3 . 1.412(2) ?
    O4 H4 . 0.91(3) ?
    O5 C4 . 1.311(2) ?
    O5 H5 . 1.00(3) ?
    O6 C4 . 1.219(2) ?
    O1W H11 . 0.90(4) ?
    O1W H12 . 0.92(3) ?
    O2W H21 . 0.84(4) ?
    O2W H22 . 0.87(3) ?
    N1 C5 . 1.325(3) ?
    N1 C9 . 1.360(3) ?
    N1 H1 . 0.93(3) ?
    N2 C16 . 1.326(3) ?
    N2 C13 . 1.354(2) ?
    C1 C2 . 1.534(2) ?
    C2 C3 . 1.535(2) ?
    C2 H2A . 1.0000 ?
    C3 C4 . 1.522(2) ?
    C3 H3A . 1.0000 ?
    C5 C6 . 1.395(3) ?
    C5 H5A . 0.9500 ?
    C6 C7 . 1.372(3) ?
    C6 H6 . 0.9500 ?
    C7 C8 . 1.412(3) ?
    C7 H7 . 0.9500 ?
    C8 C9 . 1.406(3) ?
    C8 C10 . 1.437(3) ?
    C9 C13 . 1.434(3) ?
    C10 C11 . 1.350(3) ?
    C10 H10 . 0.9500 ?
    C11 C12 . 1.437(3) ?
    C11 H11A . 0.9500 ?
    C12 C13 . 1.403(3) ?
    C12 C14 . 1.407(3) ?
    C14 C15 . 1.365(3) ?
    C14 H14 . 0.9500 ?
    C15 C16 . 1.407(3) ?
    C15 H15 . 0.9500 ?
    C16 H16 . 0.9500 ?
loop_
    _geom_angle_atom_site_label_1
    _geom_angle_atom_site_label_2
    _geom_angle_atom_site_label_3
    _geom_angle_site_symmetry_1
    _geom_angle_site_symmetry_3
    _geom_angle
    _geom_angle_publ_flag
    C2 O3 H3 . . 111(2) ?
    C3 O4 H4 . . 110.2(17) ?
    C4 O5 H5 . . 111.6(19) ?
    H11 O1W H12 . . 101(3) ?
    H21 O2W H22 . . 109(3) ?
    C5 N1 C9 . . 122.93(18) ?
    C5 N1 H1 . . 117.6(19) ?
    C9 N1 H1 . . 119.4(19) ?
    C16 N2 C13 . . 116.48(17) ?
    O1 C1 O2 . . 125.36(18) ?
    O1 C1 C2 . . 119.50(17) ?
    O2 C1 C2 . . 115.13(16) ?
    O3 C2 C1 . . 109.60(14) ?
    O3 C2 C3 . . 110.78(15) ?
    C1 C2 C3 . . 109.30(14) ?
    O3 C2 H2A . . 109.0 ?
    C1 C2 H2A . . 109.0 ?
    C3 C2 H2A . . 109.0 ?
    O4 C3 C4 . . 109.91(14) ?
    O4 C3 C2 . . 111.42(14) ?
    C4 C3 C2 . . 109.66(14) ?
    O4 C3 H3A . . 108.6 ?
    C4 C3 H3A . . 108.6 ?
    C2 C3 H3A . . 108.6 ?
    O6 C4 O5 . . 124.72(17) ?
    O6 C4 C3 . . 123.46(17) ?
    O5 C4 C3 . . 111.81(15) ?
    N1 C5 C6 . . 119.94(19) ?
    N1 C5 H5A . . 120.0 ?
    C6 C5 H5A . . 120.0 ?
    C7 C6 C5 . . 119.74(19) ?
    C7 C6 H6 . . 120.1 ?
    C5 C6 H6 . . 120.1 ?
    C6 C7 C8 . . 119.99(19) ?
    C6 C7 H7 . . 120.0 ?
    C8 C7 H7 . . 120.0 ?
    C9 C8 C7 . . 118.09(19) ?
    C9 C8 C10 . . 118.62(19) ?
    C7 C8 C10 . . 123.30(19) ?
    N1 C9 C8 . . 119.30(18) ?
    N1 C9 C13 . . 119.82(17) ?
    C8 C9 C13 . . 120.88(18) ?
    C11 C10 C8 . . 121.05(19) ?
    C11 C10 H10 . . 119.5 ?
    C8 C10 H10 . . 119.5 ?
    C10 C11 C12 . . 120.86(19) ?
    C10 C11 H11A . . 119.6 ?
    C12 C11 H11A . . 119.6 ?
    C13 C12 C14 . . 117.29(18) ?
    C13 C12 C11 . . 119.93(19) ?
    C14 C12 C11 . . 122.78(18) ?
    N2 C13 C12 . . 124.24(18) ?
    N2 C13 C9 . . 117.11(17) ?
    C12 C13 C9 . . 118.65(18) ?
    C15 C14 C12 . . 118.92(19) ?
    C15 C14 H14 . . 120.5 ?
    C12 C14 H14 . . 120.5 ?
    C14 C15 C16 . . 119.4(2) ?
    C14 C15 H15 . . 120.3 ?
    C16 C15 H15 . . 120.3 ?
    N2 C16 C15 . . 123.7(2) ?
    N2 C16 H16 . . 118.1 ?
    C15 C16 H16 . . 118.1 ?
loop_
    _geom_torsion_atom_site_label_1
    _geom_torsion_atom_site_label_2
    _geom_torsion_atom_site_label_3
    _geom_torsion_atom_site_label_4
    _geom_torsion_site_symmetry_1
    _geom_torsion_site_symmetry_2
    _geom_torsion_site_symmetry_3
    _geom_torsion_site_symmetry_4
    _geom_torsion
    _geom_torsion_publ_flag
    O1 C1 C2 O3 . . . . 2.5(2) ?
    O2 C1 C2 O3 . . . . -178.33(15) ?
    O1 C1 C2 C3 . . . . 124.08(18) ?
    O2 C1 C2 C3 . . . . -56.7(2) ?
    O3 C2 C3 O4 . . . . 62.92(19) ?
    C1 C2 C3 O4 . . . . -57.94(19) ?
    O3 C2 C3 C4 . . . . -58.99(19) ?
    C1 C2 C3 C4 . . . . -179.86(14) ?
    O4 C3 C4 O6 . . . . 11.4(2) ?
    C2 C3 C4 O6 . . . . 134.17(19) ?
    O4 C3 C4 O5 . . . . -169.64(14) ?
    C2 C3 C4 O5 . . . . -46.8(2) ?
    C9 N1 C5 C6 . . . . 0.1(3) ?
    N1 C5 C6 C7 . . . . 0.7(3) ?
    C5 C6 C7 C8 . . . . -0.8(3) ?
    C6 C7 C8 C9 . . . . 0.2(3) ?
    C6 C7 C8 C10 . . . . 179.72(19) ?
    C5 N1 C9 C8 . . . . -0.8(3) ?
    C5 N1 C9 C13 . . . . 179.01(18) ?
    C7 C8 C9 N1 . . . . 0.6(3) ?
    C10 C8 C9 N1 . . . . -178.97(17) ?
    C7 C8 C9 C13 . . . . -179.19(17) ?
    C10 C8 C9 C13 . . . . 1.3(3) ?
    C9 C8 C10 C11 . . . . -0.1(3) ?
    C7 C8 C10 C11 . . . . -179.65(19) ?
    C8 C10 C11 C12 . . . . -0.6(3) ?
    C10 C11 C12 C13 . . . . 0.1(3) ?
    C10 C11 C12 C14 . . . . -179.4(2) ?
    C16 N2 C13 C12 . . . . -0.3(3) ?
    C16 N2 C13 C9 . . . . 179.70(17) ?
    C14 C12 C13 N2 . . . . 0.6(3) ?
    C11 C12 C13 N2 . . . . -178.96(18) ?
    C14 C12 C13 C9 . . . . -179.49(17) ?
    C11 C12 C13 C9 . . . . 1.0(3) ?
    N1 C9 C13 N2 . . . . -1.5(3) ?
    C8 C9 C13 N2 . . . . 178.28(17) ?
    N1 C9 C13 C12 . . . . 178.54(17) ?
    C8 C9 C13 C12 . . . . -1.7(3) ?
    C13 C12 C14 C15 . . . . -0.6(3) ?
    C11 C12 C14 C15 . . . . 178.92(19) ?
    C12 C14 C15 C16 . . . . 0.4(3) ?
    C13 N2 C16 C15 . . . . 0.1(3) ?
    C14 C15 C16 N2 . . . . -0.2(3) ?
loop_
    _geom_hbond_atom_site_label_D
    _geom_hbond_atom_site_label_H
    _geom_hbond_atom_site_label_A
    _geom_hbond_site_symmetry_A
    _geom_hbond_distance_DH
    _geom_hbond_distance_HA
    _geom_hbond_distance_DA
    _geom_hbond_angle_DHA
    _geom_hbond_publ_flag
    O3 H3 O1w 2_676 0.89(3) 1.82(3) 2.709(2) 175(3) yes
    O4 H4 O2w 2_575 0.90(3) 1.84(3) 2.739(2) 172(3) yes
    O5 H5 O2 1_655 0.99(3) 1.52(3) 2.508(2) 169(3) yes
    O1w H12 O1 . 0.93(3) 1.97(3) 2.846(2) 157(3) yes
    O1w H11 O1 2_576 0.90(4) 1.86(4) 2.753(2) 173(4) yes
    O2w H21 O2 . 0.84(4) 1.93(4) 2.764(2) 168(3) yes
    O2w H22 O6 2_675 0.87(3) 1.97(3) 2.835(2) 176(3) yes
    N1 H1 O1w . 0.93(3) 1.89(3) 2.753(2) 153(3) yes
