# Supplementary material for: 1,10-Phenanthrolin-1-ium hydrogen d,l-tartrate dihydrate
Source: Acta Crystallogr Sect E Struct Rep Online. 2011 May 7;67(Pt 6):o1306. doi: 10.1107/S1600536811015972 (PMC3120439; doi:10.1107/S1600536811015972)
Supplement: Supplementary file 2 [file e-67-o1306-Isup2.hkl]

# 
# h,k,l, Fc-squared, Fo-squared, sigma(Fo-squared) and status flag 
# 
data_I
_shelx_title '  P-1 Phenanthroline DL-tartaric acid dihydrate' 
_shelx_refln_list_code          4 
_shelx_F_calc_maximum      120.80 
_exptl_crystal_F_000       384.00 
_reflns_d_resolution_high  0.7698 
 
loop_ 
 _symmetry_equiv_pos_as_xyz 
 'x, y, z' 
 '-x, -y, -z' 
 
_cell_length_a     7.0933 
_cell_length_b    10.5849 
_cell_length_c    11.4694 
_cell_angle_alpha  98.081 
_cell_angle_beta  100.350 
_cell_angle_gamma 103.903 
 
_shelx_F_squared_multiplier     1.000 
 
loop_ 
 _refln_index_h 
 _refln_index_k 
 _refln_index_l 
 _refln_F_squared_calc 
 _refln_F_squared_meas 
 _refln_F_squared_sigma 
 _refln_observed_status 
   1   0   0        4.94       -3.77      2.73 o 
   2   0   0    14592.07    13938.67    312.79 o 
   3   0   0      183.78      199.14      6.54 o 
   4   0   0     3006.16     3015.81     70.12 o 
   5   0   0       97.28       89.39      3.90 o 
   6   0   0       95.01      111.58      4.93 o 
   7   0   0       24.67       17.91      5.93 o 
   8   0   0       54.71       47.78      8.45 o 
  -8   1   0        3.18        3.69      3.26 o 
  -7   1   0        9.32        9.74      5.42 o 
  -6   1   0       76.88       79.74      4.02 o 
  -5   1   0      221.00      208.27      6.22 o 
  -4   1   0     1218.78     1314.99     25.64 o 
  -3   1   0     1801.20     1991.83     79.82 o 
  -2   1   0     8712.90     8602.55    156.01 o 
  -1   1   0      473.48      460.24     25.61 o 
   0   1   0      102.72      113.94      2.55 o 
   1   1   0      901.71      861.70     16.23 o 
   2   1   0     9201.69     9033.78    163.73 o 
   3   1   0        8.85        7.27      1.24 o 
   4   1   0      706.84      792.73     16.59 o 
   5   1   0       87.84       87.87      4.08 o 
   6   1   0     1066.46     1011.35     27.17 o 
   7   1   0        0.99        1.75      2.90 o 
   8   1   0       33.04       27.50      4.90 o 
  -8   2   0       44.33       43.15      6.17 o 
  -7   2   0        4.66        1.67      3.75 o 
  -6   2   0       60.38       63.20      6.54 o 
  -5   2   0       24.17       23.26      2.08 o 
  -4   2   0       29.92       36.69      2.27 o 
  -3   2   0     3454.59     3675.90     99.30 o 
  -2   2   0       46.36       44.16      2.54 o 
  -1   2   0       83.56       72.93      2.66 o 
   0   2   0     5092.98     4654.11     84.78 o 
   1   2   0      138.04      159.20      4.06 o 
   2   2   0        3.13       -0.32      0.87 o 
   3   2   0     1513.73     1543.62     29.74 o 
   4   2   0      273.68      277.40      7.37 o 
   5   2   0       25.39       25.84      2.66 o 
   6   2   0       10.90       13.51      2.42 o 
   7   2   0       50.91       52.93      6.39 o 
   8   2   0      138.36      135.65      8.57 o 
  -9   3   0        0.42       -8.59      6.96 o 
  -8   3   0       34.77       32.64      4.67 o 
  -7   3   0        4.18        4.31      2.54 o 
  -6   3   0       20.94       20.94      3.28 o 
  -5   3   0        0.09       -0.13      1.13 o 
  -4   3   0      142.94      137.96      4.18 o 
  -3   3   0     1675.64     1667.97     31.40 o 
  -2   3   0        7.71        9.38      1.01 o 
  -1   3   0      656.73      632.11     12.30 o 
   0   3   0     3317.61     3080.18     56.43 o 
   1   3   0     2435.02     2363.50     43.85 o 
   2   3   0      207.49      227.16      5.82 o 
   3   3   0      905.04      944.28     40.55 o 
   4   3   0       14.91       17.97      2.24 o 
   5   3   0        0.00        0.10      2.29 o 
   6   3   0        2.72        2.83      1.94 o 
   7   3   0        7.39        7.21      2.38 o 
  -9   4   0        0.02        0.05      3.98 o 
  -8   4   0        1.70        4.57      3.01 o 
  -7   4   0       60.16       50.04      4.90 o 
  -6   4   0       37.08       37.37      4.12 o 
  -5   4   0        1.61        5.21      2.79 o 
  -4   4   0      226.96      239.30      7.32 o 
  -3   4   0       70.62       63.82      2.55 o 
  -2   4   0     1281.49     1346.10     25.50 o 
  -1   4   0      325.07      321.74      7.05 o 
   0   4   0     1454.18     2358.76     43.86 o 
   1   4   0     2431.22     2490.79    137.75 o 
   2   4   0        9.61       15.10      1.80 o 
   3   4   0       86.40       89.61      4.01 o 
   4   4   0      250.00      241.76      7.25 o 
   5   4   0       97.58       93.67      4.78 o 
   6   4   0      118.46      113.05      5.41 o 
   7   4   0        5.24        3.35      2.47 o 
  -9   5   0        3.07        4.71      4.61 o 
  -8   5   0       49.89       42.10      7.04 o 
  -7   5   0       17.42       18.91      4.02 o 
  -6   5   0       18.29       17.42      2.90 o 
  -5   5   0      159.26      152.57      4.85 o 
  -4   5   0      371.30      366.03     10.86 o 
  -3   5   0       98.85      100.98      3.38 o 
  -2   5   0     1208.70     1677.60     52.01 o 
  -1   5   0       41.02       80.09      3.69 o 
   0   5   0      489.47      498.41     10.74 o 
   1   5   0       88.19       97.47      3.82 o 
   2   5   0        4.41        1.49      1.44 o 
   3   5   0      238.89      240.93      7.10 o 
   4   5   0      145.81      145.94      5.67 o 
   5   5   0        8.57       10.38      2.33 o 
   6   5   0      106.57       99.35      5.44 o 
   7   5   0        1.52       -0.03      2.47 o 
  -8   6   0        4.46        7.19      4.55 o 
  -7   6   0        9.09        2.52      3.54 o 
  -6   6   0      360.00      341.60     11.63 o 
  -5   6   0        1.37        1.06      2.90 o 
  -4   6   0       39.20       47.73      4.07 o 
  -3   6   0      276.38      321.48     19.95 o 
  -2   6   0      224.45      214.09      6.52 o 
  -1   6   0       84.81       90.14      3.51 o 
   0   6   0        0.00        2.49      1.26 o 
   1   6   0      101.33      103.92      4.31 o 
   2   6   0        5.62        7.87      2.37 o 
   3   6   0      194.45      178.65      6.27 o 
   4   6   0        0.77       -1.17      1.66 o 
   5   6   0       24.96       35.79      6.33 o 
   6   6   0        4.19        1.74      2.48 o 
  -8   7   0        9.34       10.27      4.92 o 
  -7   7   0        6.99        4.49      3.95 o 
  -6   7   0      263.32      252.32     14.16 o 
  -5   7   0      141.52      147.91      6.54 o 
  -4   7   0        9.84        8.64      1.57 o 
  -3   7   0      426.67      414.45      9.63 o 
  -2   7   0        7.96        8.02      1.58 o 
  -1   7   0      213.30      195.26      6.18 o 
   0   7   0        0.43        2.04      1.52 o 
   1   7   0      295.59      285.47      8.01 o 
   2   7   0       64.53       65.82      4.73 o 
   3   7   0      216.56      187.90      8.44 o 
   4   7   0        2.03        4.09      2.22 o 
   5   7   0      141.44      141.33      6.48 o 
   6   7   0        0.13       -1.57      2.45 o 
  -8   8   0      119.69      118.30     12.34 o 
  -7   8   0      204.38      201.07     13.27 o 
  -6   8   0      262.62      251.38     14.41 o 
  -5   8   0      144.95      123.61      9.40 o 
  -4   8   0      757.29      731.96     15.74 o 
  -3   8   0     1897.83     1726.60     33.59 o 
  -2   8   0     1232.10     1116.34     22.59 o 
  -1   8   0     1325.91     1224.31     24.65 o 
   0   8   0      703.72      894.04     31.52 o 
   1   8   0      206.33      195.41      6.67 o 
   2   8   0       87.92       93.35      4.80 o 
   3   8   0      458.67      431.48     11.67 o 
   4   8   0      317.54      296.24     12.05 o 
   5   8   0      112.66      106.74      6.23 o 
  -8   9   0        3.76        3.95      4.44 o 
  -7   9   0       67.87       56.51      7.97 o 
  -6   9   0      140.95      139.22     10.58 o 
  -5   9   0      814.37      784.09     31.62 o 
  -4   9   0      506.59      454.51     13.71 o 
  -3   9   0        0.56        0.46      1.77 o 
  -2   9   0      686.36      701.60     15.45 o 
  -1   9   0      297.12      282.49      8.00 o 
   0   9   0     2041.74     1968.65     38.66 o 
   1   9   0      241.21      234.66      7.55 o 
   2   9   0     1639.45     1565.64     32.32 o 
   3   9   0       60.18       63.18      5.35 o 
   4   9   0      198.33      210.46      8.10 o 
  -7  10   0      113.00      116.56     10.25 o 
  -6  10   0       17.33       20.46      5.06 o 
  -5  10   0        3.83        7.24      3.81 o 
  -4  10   0       57.31       72.41      8.18 o 
  -3  10   0      349.65      503.29     42.30 o 
  -2  10   0      377.17      367.27     12.09 o 
  -1  10   0        0.00        1.95      1.70 o 
   0  10   0       84.85       85.94      4.77 o 
   1  10   0      117.87      112.24      5.38 o 
   2  10   0       68.88       67.87      4.94 o 
   3  10   0       48.69       45.98      4.28 o 
   4  10   0       51.90       47.30      4.56 o 
  -7  11   0       72.70       80.29     10.27 o 
  -6  11   0      147.04      142.66     11.37 o 
  -4  11   0       19.91       16.81      5.02 o 
  -3  11   0       16.43       17.59      4.67 o 
  -2  11   0       59.35       55.38      5.07 o 
  -1  11   0       37.75       40.63      4.44 o 
   0  11   0       42.10       38.69      3.66 o 
   1  11   0       16.96       18.58      2.98 o 
   2  11   0        9.03        7.40      3.35 o 
   3  11   0        0.56       -0.15      2.43 o 
  -6  12   0       47.74       51.92      8.08 o 
  -5  12   0      143.35      143.89     11.33 o 
  -4  12   0        1.27        6.06      3.71 o 
  -3  12   0       16.30        9.91      3.03 o 
  -2  12   0       95.55      101.86      6.38 o 
  -1  12   0       47.84       61.75     10.71 o 
   0  12   0       30.33       39.98      4.89 o 
   1  12   0       36.93       39.08      8.77 o 
  -4  13   0       63.43       61.28      8.53 o 
  -3  13   0        1.37        5.61      4.02 o 
  -2  13   0        0.44        2.27      2.64 o 
   0  13   0        0.01       -1.65      2.48 o 
   0 -13   1       14.42       17.09      3.65 o 
   1 -13   1        8.09       14.95      3.95 o 
   2 -13   1        0.00        4.32      2.75 o 
   3 -13   1       32.52       47.15      7.49 o 
   4 -13   1      336.47      295.51     16.94 o 
   5 -13   1       18.90       23.66      5.96 o 
  -2 -12   1       11.73       16.32      4.91 o 
  -1 -12   1       25.41       29.06      3.68 o 
   0 -12   1        2.61        8.45      2.48 o 
   1 -12   1        2.61        2.44      2.52 o 
   2 -12   1        7.41        9.87      2.97 o 
   3 -12   1       16.58       11.96      4.56 o 
   4 -12   1      233.06      219.52     13.73 o 
   5 -12   1       43.24       34.29      6.49 o 
   6 -12   1       10.75        6.50      3.90 o 
  -3 -11   1        9.74        6.68      3.51 o 
  -2 -11   1       58.15       52.82      6.35 o 
  -1 -11   1       18.05       15.27      2.78 o 
   0 -11   1       27.02       37.20      3.57 o 
   1 -11   1      225.29      222.80     10.15 o 
   2 -11   1        1.17       -1.79      1.96 o 
   3 -11   1      204.29      189.85     10.47 o 
   4 -11   1      161.78      154.45     10.93 o 
   5 -11   1       15.64       23.09      5.57 o 
   6 -11   1        0.41        1.53      3.62 o 
   7 -11   1        0.72        1.57      3.67 o 
  -4 -10   1      192.06      195.94     10.65 o 
  -3 -10   1      166.27      154.38      7.70 o 
  -2 -10   1       33.54       34.03      3.62 o 
  -1 -10   1       28.01       30.49      3.29 o 
   0 -10   1       89.44       90.02      4.73 o 
   1 -10   1      782.08      772.04     17.16 o 
   2 -10   1        7.76        8.18      1.93 o 
   3 -10   1      186.03      188.40      7.77 o 
   4 -10   1      245.20      238.18     13.56 o 
   5 -10   1       34.27       35.75      6.52 o 
   6 -10   1       41.36       34.95      6.38 o 
   7 -10   1        2.86       13.41      4.49 o 
  -5  -9   1      345.35      322.06     13.94 o 
  -4  -9   1      418.12      413.00     11.98 o 
  -3  -9   1      280.80      266.99      8.77 o 
  -2  -9   1      227.08      226.48      7.58 o 
  -1  -9   1      585.90      543.10     13.11 o 
   0  -9   1       22.86       24.94      2.80 o 
   1  -9   1       18.00       20.37      2.46 o 
   2  -9   1        0.47       -0.55      1.40 o 
   3  -9   1      218.47      210.98      6.38 o 
   4  -9   1        9.02        8.45      3.69 o 
   5  -9   1       20.87       20.87      4.93 o 
   6  -9   1       35.61       33.55      6.23 o 
   7  -9   1        0.54       -2.66      2.80 o 
   8  -9   1       70.95       73.57      9.74 o 
  -5  -8   1      242.18      241.85     11.20 o 
  -4  -8   1       64.85       70.21      6.45 o 
  -3  -8   1      464.25      467.40     12.17 o 
  -2  -8   1      187.89      187.12      7.49 o 
  -1  -8   1      685.33      717.01     15.94 o 
   0  -8   1      330.86      415.34     15.82 o 
   1  -8   1      575.71      551.50     12.45 o 
   2  -8   1      233.17      239.14      6.70 o 
   3  -8   1        7.79       12.72      2.78 o 
   4  -8   1        0.01       -0.89      1.82 o 
   5  -8   1       81.68       71.03     10.52 o 
   6  -8   1      218.17      205.55     12.84 o 
   7  -8   1       30.71       36.61      6.62 o 
   8  -8   1       71.79       82.84     10.05 o 
  -6  -7   1        0.12        0.13      2.85 o 
  -5  -7   1       54.09       42.14      4.34 o 
  -4  -7   1        0.09       -2.49      1.66 o 
  -3  -7   1      147.40      142.34      7.51 o 
  -2  -7   1       17.09       19.16      2.53 o 
  -1  -7   1        9.02        6.11      2.54 o 
   0  -7   1       71.30       69.55      3.57 o 
   1  -7   1        3.23        2.69      1.38 o 
   2  -7   1      199.66      222.82      6.08 o 
   3  -7   1      236.78      226.70      6.19 o 
   4  -7   1        5.75        4.69      1.44 o 
   5  -7   1      126.65      118.45      5.90 o 
   6  -7   1       71.46       76.39      8.52 o 
   7  -7   1       19.18       16.86      4.95 o 
   8  -7   1      126.54      160.71     12.40 o 
  -6  -6   1        0.08       -2.29      2.56 o 
  -5  -6   1       15.45       14.64      2.77 o 
  -4  -6   1       11.89       17.03      2.64 o 
  -3  -6   1       69.28       61.01      3.83 o 
  -2  -6   1      160.18      174.69      6.72 o 
  -1  -6   1      100.65       87.94      3.83 o 
   0  -6   1      245.74      260.14      6.65 o 
   1  -6   1      104.61      103.95      3.67 o 
   2  -6   1      133.11      120.66      3.94 o 
   3  -6   1      152.20      142.96      4.35 o 
   4  -6   1       55.49       59.49      2.90 o 
   5  -6   1        0.48        0.63      2.00 o 
   6  -6   1        6.51        7.50      2.44 o 
   7  -6   1       38.69       41.04      4.71 o 
   8  -6   1      143.23      162.15     12.37 o 
  -7  -5   1        6.04        3.54      2.51 o 
  -6  -5   1        1.66        1.39      2.13 o 
  -5  -5   1      232.30      225.21      7.53 o 
  -4  -5   1       14.38       13.26      2.32 o 
  -3  -5   1      313.98      312.40      8.32 o 
  -2  -5   1        0.01        1.47      1.53 o 
  -1  -5   1      421.65      449.55     10.08 o 
   0  -5   1      470.24      475.25     10.18 o 
   1  -5   1       52.07       65.13      2.73 o 
   2  -5   1      820.40      839.03     16.59 o 
   3  -5   1        1.01        2.30      0.98 o 
   4  -5   1        1.29        0.37      0.86 o 
   5  -5   1       93.73       93.09      7.52 o 
   6  -5   1       44.88       46.39      7.62 o 
   7  -5   1       46.85       51.04      5.18 o 
   8  -5   1      159.69      170.00      8.73 o 
  -7  -4   1       12.87       11.51      4.57 o 
  -6  -4   1       67.41       67.55      4.59 o 
  -5  -4   1      157.06      160.54      7.10 o 
  -4  -4   1       95.55       94.05      4.35 o 
  -3  -4   1        7.61       10.42      1.82 o 
  -2  -4   1      418.47      452.88     25.23 o 
  -1  -4   1      538.60      618.46     27.28 o 
   0  -4   1     1360.12     2037.16     46.83 o 
   1  -4   1       22.31       20.67      1.47 o 
   2  -4   1      591.19      557.77     11.28 o 
   3  -4   1      370.77      356.58      8.35 o 
   4  -4   1      175.04      186.26      4.94 o 
   5  -4   1       42.63       39.87      6.10 o 
   6  -4   1      578.65      607.43     17.98 o 
   7  -4   1        2.22        1.02      3.26 o 
   8  -4   1      195.55      174.51     18.09 o 
  -8  -3   1       55.52       59.08      7.22 o 
  -7  -3   1        0.45        1.68      2.08 o 
  -6  -3   1       44.08       41.92      5.70 o 
  -5  -3   1        4.37        4.50      1.76 o 
  -4  -3   1       30.17       35.30      4.73 o 
  -3  -3   1      922.11     1003.73     20.20 o 
  -1  -3   1       46.31       50.66      2.81 o 
   0  -3   1     1173.41     1043.31     19.72 o 
   1  -3   1      607.80      579.74     11.35 o 
   2  -3   1       42.69       43.72      2.65 o 
   3  -3   1      310.79      295.59      6.57 o 
   4  -3   1      116.49      117.53      3.68 o 
   5  -3   1       61.19       69.08      4.90 o 
   6  -3   1      159.83      147.36      7.19 o 
   7  -3   1      116.54      114.57      6.65 o 
   8  -3   1        7.43        2.26      2.89 o 
  -8  -2   1        0.11       -3.63      4.60 o 
  -7  -2   1       23.97       35.78      5.64 o 
  -6  -2   1       79.58       93.84      4.68 o 
  -5  -2   1        1.86        9.68      3.43 o 
  -4  -2   1       90.88       94.80      3.92 o 
  -3  -2   1      953.28      992.66     19.77 o 
  -2  -2   1       23.62       25.62      2.92 o 
  -1  -2   1       10.39        9.81      1.24 o 
   0  -2   1     2463.52     2350.24     52.81 o 
   1  -2   1      248.17      265.48      5.50 o 
   2  -2   1        2.06       -0.57      1.07 o 
   3  -2   1      303.76      310.44      8.13 o 
   4  -2   1      110.40      104.22      3.55 o 
   5  -2   1       86.37       74.41      4.11 o 
   6  -2   1        6.35        5.51      2.57 o 
   7  -2   1       25.64       34.21      4.37 o 
   8  -2   1       11.66        9.81      8.14 o 
  -8  -1   1     1074.99      991.06     28.31 o 
  -7  -1   1        0.00       -2.41      1.61 o 
  -6  -1   1      692.64      675.37     15.46 o 
  -5  -1   1        8.01        7.16      1.80 o 
  -4  -1   1     5004.70     4968.27     91.62 o 
  -3  -1   1        3.58        4.34      1.36 o 
  -2  -1   1     3241.65     3146.50     57.78 o 
  -1  -1   1     1043.50     1014.00     18.94 o 
   0  -1   1     1044.96      982.93     18.22 o 
   1  -1   1      566.48      547.40     13.06 o 
   2  -1   1        2.92        5.08      1.40 o 
   3  -1   1      360.00      408.76      8.81 o 
   4  -1   1     1212.62     1186.03     23.37 o 
   5  -1   1       87.17       90.73      3.81 o 
   6  -1   1      200.11      182.22      8.17 o 
   7  -1   1        1.93        1.71      2.52 o 
   8  -1   1       73.11       72.11      9.32 o 
  -8   0   1      463.33      388.77     14.31 o 
  -7   0   1      235.94      239.84      9.89 o 
  -6   0   1     2784.70     2711.57     64.80 o 
  -5   0   1      346.84      348.18      8.81 o 
  -4   0   1     2799.81     2944.29     55.05 o 
  -3   0   1      353.10      332.14      7.55 o 
  -2   0   1    10635.04    10283.98    186.19 o 
  -1   0   1      177.65      181.56      3.87 o 
   0   0   1      507.10      393.06     36.94 o 
   1   0   1      314.89      290.11      7.09 o 
   2   0   1       39.98       42.76      2.01 o 
   3   0   1      232.50      224.41      6.32 o 
   4   0   1      197.04      203.97      5.74 o 
   5   0   1       24.82       26.67      2.43 o 
   6   0   1       44.36       48.53      4.85 o 
   7   0   1       38.71       39.18      6.90 o 
   8   0   1       55.99       57.10      6.26 o 
  -8   1   1      291.72      260.77     11.02 o 
  -7   1   1        3.69        0.35      2.46 o 
  -6   1   1      302.29      334.70      8.92 o 
  -5   1   1      165.15      174.12      5.47 o 
  -4   1   1     1105.03     1248.27     34.26 o 
  -3   1   1        8.04        9.68      1.67 o 
  -2   1   1      752.43     1083.25     50.77 o 
  -1   1   1      614.38      550.55     10.42 o 
   0   1   1     3610.89     3406.18     75.82 o 
   1   1   1     2461.18     2316.99     42.54 o 
   2   1   1       58.31       58.05      2.49 o 
   3   1   1      722.56      717.12     14.72 o 
   4   1   1        1.37        0.39      1.14 o 
   5   1   1        6.37        4.43      2.39 o 
   6   1   1      107.70       96.27      4.64 o 
   7   1   1       24.99       20.72      3.94 o 
   8   1   1      101.56       95.15      7.82 o 
  -9   2   1        8.66       12.16      8.59 o 
  -8   2   1       10.55        6.53      3.26 o 
  -7   2   1        3.50        3.58      3.48 o 
  -6   2   1        2.01        2.12      1.48 o 
  -5   2   1        0.74        4.52      2.32 o 
  -4   2   1       87.84      134.58      6.80 o 
  -3   2   1     2188.71     2281.46     51.39 o 
  -2   2   1       45.92       36.43      1.74 o 
  -1   2   1      118.60       89.00      2.35 o 
   0   2   1      156.43      151.08      3.77 o 
   1   2   1     1932.19     1895.57     35.24 o 
   2   2   1       91.36       91.79      3.23 o 
   3   2   1       75.89       81.53      3.40 o 
   4   2   1        6.82        8.33      1.68 o 
   5   2   1     1096.20     1057.20     22.22 o 
   6   2   1       13.04       10.97      3.63 o 
   7   2   1       26.62       23.89      4.27 o 
   8   2   1        0.34       -1.27      3.53 o 
  -9   3   1       46.51       43.17      7.32 o 
  -8   3   1        1.33       -0.84      2.61 o 
  -7   3   1        9.29        5.10      2.63 o 
  -6   3   1      239.69      309.30     13.00 o 
  -5   3   1       21.21       21.83      2.08 o 
  -4   3   1      168.24      180.12      5.05 o 
  -3   3   1      678.15      630.70     15.92 o 
  -2   3   1      397.98      367.22      7.68 o 
  -1   3   1       16.42       14.53      1.40 o 
   0   3   1     1637.40     1515.00     28.45 o 
   1   3   1      166.47      160.68      4.36 o 
   2   3   1       12.52       11.90      1.54 o 
   3   3   1       32.21       35.44      2.54 o 
   4   3   1       38.42       37.72      2.96 o 
   5   3   1      599.03      582.22     13.87 o 
   6   3   1        1.18        1.44      1.97 o 
   7   3   1       12.80        3.22      6.00 o 
  -9   4   1        5.83        4.26      4.55 o 
  -8   4   1        1.27       -0.25      2.67 o 
  -7   4   1       22.27       19.30      5.33 o 
  -5   4   1      259.82      253.85      6.81 o 
  -4   4   1      103.31       96.69      3.52 o 
  -3   4   1      430.10      435.00      9.31 o 
  -2   4   1      116.85      134.44      3.69 o 
  -1   4   1      687.28      648.72     12.94 o 
   0   4   1      121.80      136.34     12.89 o 
   1   4   1      131.12      131.31      4.18 o 
   2   4   1     1178.51     1191.84     23.68 o 
   3   4   1      184.10      176.20      5.74 o 
   4   4   1        2.26        2.15      1.77 o 
   5   4   1       58.00       59.83      7.18 o 
   6   4   1       85.39       91.59      5.08 o 
   7   4   1      119.89      100.32      7.46 o 
  -9   5   1        9.68        8.58      4.91 o 
  -8   5   1        6.94        1.86      3.95 o 
  -7   5   1       17.86       25.60      5.31 o 
  -6   5   1       91.04       78.22      5.26 o 
  -5   5   1      122.26      107.60      4.57 o 
  -4   5   1        3.40        1.74      2.70 o 
  -3   5   1       43.47       81.02     10.18 o 
  -1   5   1       22.70       17.68      1.60 o 
   0   5   1      866.18      831.99     16.87 o 
   1   5   1      260.69      247.97      6.62 o 
   2   5   1     1059.26     1075.41     21.92 o 
   3   5   1       42.10       38.44      3.16 o 
   4   5   1        3.54        2.27      2.33 o 
   5   5   1        2.13        1.60      2.17 o 
   6   5   1        3.08        3.92      2.51 o 
   7   5   1       36.00       33.02     11.25 o 
  -8   6   1        1.27        4.44      4.07 o 
  -7   6   1        5.73        6.18      3.92 o 
  -6   6   1      413.58      361.53     17.56 o 
  -5   6   1      486.37      468.44     10.86 o 
  -4   6   1        0.30       24.00      2.01 o 
  -3   6   1       61.18      105.74      7.50 o 
  -2   6   1       14.43       22.58      1.82 o 
  -1   6   1       76.78       77.13      3.32 o 
   0   6   1       67.57       64.57      3.38 o 
   1   6   1       71.89       64.51      3.57 o 
   2   6   1        0.08        1.95      1.80 o 
   3   6   1       95.11      105.02      4.92 o 
   4   6   1       53.32       49.21      3.88 o 
   5   6   1        5.40        5.84      2.38 o 
   6   6   1       37.39       42.40      4.45 o 
  -8   7   1       80.91       85.28     10.24 o 
  -7   7   1      154.10      147.30     11.03 o 
  -5   7   1      831.18      830.61     21.73 o 
  -4   7   1      105.54      106.88      5.33 o 
  -3   7   1       48.52       46.06      2.80 o 
  -2   7   1        4.22        4.08      1.42 o 
  -1   7   1       50.39       49.35      3.05 o 
   0   7   1      258.45      251.03      7.15 o 
   1   7   1       34.25       32.16      3.01 o 
   2   7   1        0.34       -2.09      1.48 o 
   3   7   1      103.31       98.00      4.94 o 
   4   7   1       52.79       47.49      4.12 o 
   5   7   1        0.40       -0.59      2.23 o 
   6   7   1       26.45       26.40      3.97 o 
  -8   8   1      884.70      785.29     33.67 o 
  -7   8   1      222.28      210.71     13.78 o 
  -6   8   1     1311.21     1245.36     46.49 o 
  -5   8   1       33.95       24.90      5.09 o 
  -4   8   1      909.74      849.05     22.31 o 
  -3   8   1       97.36       95.55      5.33 o 
  -2   8   1      584.58      553.55     12.48 o 
  -1   8   1        4.22        6.76      1.81 o 
   0   8   1       24.29       31.71      3.04 o 
   1   8   1        6.85        5.88      2.11 o 
   2   8   1      131.71      119.68      5.37 o 
   3   8   1        7.49        7.91      2.76 o 
   4   8   1      121.84      106.67     11.67 o 
   5   8   1        0.85        5.91      2.82 o 
  -8   9   1      149.28      136.73     11.84 o 
  -7   9   1       11.80       11.07      4.72 o 
  -6   9   1      352.82      314.91     17.09 o 
  -5   9   1       31.38       29.94      5.73 o 
  -4   9   1      380.35      362.96     11.91 o 
  -3   9   1      225.26      236.73     14.93 o 
  -2   9   1      818.01      749.98     20.37 o 
  -1   9   1      157.05      145.51      6.94 o 
   0   9   1      129.29      124.63      5.24 o 
   1   9   1       70.12       67.15      4.42 o 
   2   9   1       72.22       78.31      5.07 o 
   3   9   1        3.28        5.74      2.29 o 
   4   9   1       37.33       38.78      4.08 o 
  -7  10   1       24.50       28.18      6.04 o 
  -6  10   1      387.43      362.29     19.08 o 
  -5  10   1        5.07        8.67      3.95 o 
  -4  10   1      584.11      674.92     19.30 o 
  -3  10   1        7.46       13.29      4.16 o 
  -2  10   1        4.86        4.39      2.37 o 
  -1  10   1       85.32       87.29      7.56 o 
   0  10   1        5.80        8.58      2.28 o 
   1  10   1        1.49        0.73      2.13 o 
   2  10   1        0.76       -2.26      1.95 o 
   3  10   1       62.25       59.51      4.91 o 
  -7  11   1       68.76       90.18     10.70 o 
  -6  11   1      102.81      110.49     10.12 o 
  -5  11   1        4.61       14.98      4.46 o 
  -4  11   1      217.21      216.26      9.22 o 
  -3  11   1       17.93       18.57      3.33 o 
  -2  11   1        6.32        3.65      2.36 o 
  -1  11   1       91.24       92.02      6.28 o 
   0  11   1        4.01        6.15      4.45 o 
   1  11   1       26.57       23.60      3.26 o 
   2  11   1       30.13       37.74      4.21 o 
  -6  12   1        0.18        2.92      3.65 o 
  -5  12   1        3.48        1.08      3.89 o 
  -4  12   1        1.17        6.36      4.22 o 
  -3  12   1        0.98        4.52      2.60 o 
  -2  12   1       60.19       67.71      6.07 o 
  -1  12   1       12.39        9.06      3.06 o 
   0  12   1        6.00        3.65      5.12 o 
   1  12   1       55.07       51.49     13.08 o 
  -4  13   1        0.06        5.30      4.39 o 
  -3  13   1        7.86        6.37      3.00 o 
  -2  13   1       80.49       84.77      7.02 o 
  -1  13   1       53.00       53.76      6.63 o 
   0 -13   2       61.98       80.40      9.39 o 
   1 -13   2       15.01       19.41      3.74 o 
   2 -13   2       56.02       67.44      5.91 o 
   3 -13   2        0.55        5.29      3.67 o 
   4 -13   2      130.29      155.96     11.74 o 
  -2 -12   2        0.22        2.87      3.10 o 
  -1 -12   2      198.26      208.39     10.64 o 
   0 -12   2       16.01       20.43      3.05 o 
   1 -12   2        6.42        4.42      2.20 o 
   2 -12   2       47.14       50.44      4.93 o 
   3 -12   2        5.00        5.95      3.54 o 
   4 -12   2       59.98       77.97      9.14 o 
   5 -12   2      204.68      227.96     14.48 o 
   6 -12   2      163.80      162.13     12.34 o 
  -3 -11   2       55.27       66.30      6.53 o 
  -2 -11   2       11.68       10.35      4.84 o 
  -1 -11   2        0.42        4.97      2.26 o 
   0 -11   2       16.95       17.14      2.80 o 
   1 -11   2        6.12        6.91      2.71 o 
   2 -11   2       38.25       36.25      5.90 o 
   3 -11   2      118.68      113.65      9.19 o 
   4 -11   2        0.10        5.18      3.53 o 
   5 -11   2      139.72      137.61     10.65 o 
   6 -11   2        3.19        6.50      3.85 o 
  -4 -10   2       77.51       86.98     10.58 o 
  -3 -10   2       60.64       58.72      6.06 o 
  -2 -10   2        1.05        3.42      2.08 o 
  -1 -10   2        8.13        9.53      2.36 o 
   0 -10   2      254.56      262.81      7.96 o 
   1 -10   2       71.42       72.24      4.30 o 
   2 -10   2        2.78        4.00      1.72 o 
   3 -10   2      351.11      324.27      8.80 o 
   4 -10   2       25.33       18.40      4.66 o 
   5 -10   2       80.50       86.89      8.21 o 
   6 -10   2        6.39        6.77      3.81 o 
   7 -10   2       19.87       26.46      6.15 o 
  -5  -9   2      312.18      308.36     13.46 o 
  -4  -9   2        1.47       -2.11      4.93 o 
  -3  -9   2       30.11       28.23      4.58 o 
  -2  -9   2       55.21       55.96      5.78 o 
  -1  -9   2        0.84        1.03      1.67 o 
   0  -9   2      437.63      423.57     10.64 o 
   1  -9   2        2.02        2.59      1.62 o 
   2  -9   2       81.95       77.89      3.94 o 
   3  -9   2       15.74       21.63      2.30 o 
   4  -9   2       29.28       34.74      3.68 o 
   5  -9   2      361.28      358.53     12.11 o 
   6  -9   2      103.32       97.55      8.99 o 
   7  -9   2        3.06        0.25      2.96 o 
  -5  -8   2        9.53        4.37      4.62 o 
  -4  -8   2        3.00        0.72      4.50 o 
  -3  -8   2       76.53       71.60      6.52 o 
  -2  -8   2       17.20       19.50      2.64 o 
  -1  -8   2        0.00        0.75      1.56 o 
   0  -8   2      640.66      594.64     16.13 o 
   1  -8   2       14.60       12.16      2.10 o 
   2  -8   2       55.55       63.89      6.52 o 
   3  -8   2        0.70       -0.58      1.60 o 
   4  -8   2       79.71       69.93      4.61 o 
   5  -8   2      206.33      188.35      8.97 o 
   6  -8   2      506.00      501.44     15.77 o 
   7  -8   2        1.33        3.08      3.33 o 
   8  -8   2        0.01        2.70      3.43 o 
  -6  -7   2        0.69        4.38      3.18 o 
  -5  -7   2       34.35       37.99      5.20 o 
  -4  -7   2        2.95        3.87      2.13 o 
  -3  -7   2      474.42      530.09     12.94 o 
  -2  -7   2       66.36       86.23      4.29 o 
  -1  -7   2      435.35      446.00     10.63 o 
   0  -7   2       72.80       59.87      3.31 o 
   1  -7   2      323.96      312.53      7.76 o 
   2  -7   2       77.26       85.81      3.59 o 
   3  -7   2       89.67       93.94      3.87 o 
   4  -7   2      121.87      117.76      6.59 o 
   5  -7   2       53.59       49.04      4.35 o 
   6  -7   2      284.04      263.43     14.49 o 
   7  -7   2        1.98        5.55      2.58 o 
   8  -7   2       83.46       80.56      9.82 o 
  -7  -6   2       55.19       44.03      5.93 o 
  -5  -6   2      169.81      233.46      7.84 o 
  -3  -6   2       88.93       87.08      4.32 o 
  -2  -6   2      168.72      160.87      7.28 o 
  -1  -6   2      477.19      499.70     14.76 o 
   0  -6   2        0.00        1.05      1.15 o 
   1  -6   2      422.23      437.28      9.67 o 
   2  -6   2       63.23       42.14      2.39 o 
   3  -6   2      547.58      533.28     11.91 o 
   4  -6   2       37.79       51.53      4.03 o 
   5  -6   2       87.95       84.68      5.17 o 
   6  -6   2       12.33       11.27      2.66 o 
   7  -6   2        2.93        3.22      2.44 o 
   8  -6   2      357.95      372.76     14.13 o 
  -7  -5   2       53.48       54.25      6.01 o 
  -6  -5   2        3.04        5.82      5.93 o 
  -5  -5   2       73.34       94.83     15.58 o 
  -4  -5   2      153.02      155.09      5.77 o 
  -3  -5   2        0.41        1.14      1.47 o 
  -2  -5   2     1805.47     1842.52     44.04 o 
  -1  -5   2      275.67      269.59      6.71 o 
   0  -5   2      253.49      290.77      8.61 o 
   1  -5   2       22.07       28.39      1.89 o 
   2  -5   2      940.19     1025.32     19.94 o 
   3  -5   2      852.30      875.83     17.35 o 
   4  -5   2      663.02      699.64     18.71 o 
   5  -5   2       76.70       72.80      4.89 o 
   6  -5   2      571.35      579.47     17.52 o 
   7  -5   2      106.41       93.86      6.54 o 
  -7  -4   2      120.69      130.04      6.22 o 
  -6  -4   2        0.16        1.89      2.02 o 
  -5  -4   2      182.19      165.38      5.97 o 
  -4  -4   2      487.10      453.37     10.95 o 
  -3  -4   2       16.66       20.18      2.10 o 
  -2  -4   2      862.52      863.90     17.47 o 
  -1  -4   2      141.11      149.92      4.26 o 
   0  -4   2     1221.15     1147.62     30.33 o 
   1  -4   2       87.09      104.86      3.16 o 
   2  -4   2     1761.30     1720.69     32.21 o 
   3  -4   2        0.00        0.34      1.36 o 
   4  -4   2     1178.15     1180.28     29.36 o 
   5  -4   2      580.20      548.57     16.11 o 
   6  -4   2       55.83       99.87      5.91 o 
   7  -4   2        8.06        7.54      3.81 o 
   8  -4   2      208.26      200.05      9.79 o 
  -8  -3   2        0.04       -9.54      6.44 o 
  -7  -3   2        4.73        2.22      2.08 o 
  -6  -3   2      230.04      229.13      8.49 o 
  -5  -3   2      821.55      767.64     16.97 o 
  -4  -3   2      124.65      117.74      4.50 o 
  -3  -3   2      176.12      186.84      5.40 o 
  -2  -3   2      369.82      361.02      8.15 o 
  -1  -3   2       90.94       90.55      2.95 o 
   0  -3   2     1123.93     1014.56     19.19 o 
   1  -3   2       33.05       39.31      1.79 o 
   2  -3   2      217.92      228.70      6.84 o 
   3  -3   2      273.48      289.37     12.83 o 
   4  -3   2       16.10       19.59      3.73 o 
   5  -3   2       91.11       95.38      5.45 o 
   6  -3   2      448.27      442.08     16.84 o 
   7  -3   2        0.30        2.05      2.49 o 
   8  -3   2        5.36        0.54      2.88 o 
  -8  -2   2       57.45       47.81      5.84 o 
  -7  -2   2       60.77       54.69      4.77 o 
  -6  -2   2      284.93      316.08     17.70 o 
  -5  -2   2      474.87      794.56     21.90 o 
  -4  -2   2       31.58       36.63      3.24 o 
  -3  -2   2       60.18       65.80      2.93 o 
  -2  -2   2      457.93      448.77      9.43 o 
  -1  -2   2      214.25      206.88      4.76 o 
   0  -2   2     8452.63     7774.41    140.95 o 
   1  -2   2      626.92      601.52     11.60 o 
   2  -2   2      214.54      230.07      6.90 o 
   3  -2   2      988.94     1044.30     25.66 o 
   4  -2   2       21.52       23.84      1.63 o 
   5  -2   2       60.89       55.53      4.66 o 
   6  -2   2       22.47       25.01      3.61 o 
   7  -2   2        6.47        2.18      2.64 o 
   8  -2   2      182.07      185.02     20.80 o 
  -8  -1   2      170.07      146.44      8.55 o 
  -7  -1   2       19.70       15.71      2.57 o 
  -6  -1   2       13.01       11.67      2.88 o 
  -5  -1   2        6.19        7.19      1.67 o 
  -4  -1   2        4.13        3.79      1.86 o 
  -3  -1   2     1406.90     1389.27     26.68 o 
  -2  -1   2       71.20       65.66      2.51 o 
  -1  -1   2       21.03       15.36      1.79 o 
   0  -1   2      400.64      414.65      8.05 o 
   1  -1   2       96.82      104.69      2.66 o 
   2  -1   2     2606.61     2518.45     46.32 o 
   3  -1   2      845.49      925.95     18.21 o 
   4  -1   2       12.52       13.64      1.52 o 
   5  -1   2        0.28        1.17      1.40 o 
   6  -1   2        6.81        5.48      2.59 o 
   7  -1   2        4.56        9.30      2.99 o 
   8  -1   2      119.40      158.06     11.59 o 
  -8   0   2      181.30      187.12      9.28 o 
  -7   0   2       18.59       25.59      3.34 o 
  -6   0   2      307.08      291.19      8.29 o 
  -5   0   2       13.78       14.88      2.02 o 
  -4   0   2       42.74       49.14      2.82 o 
  -3   0   2     4154.63     4324.26     79.32 o 
  -2   0   2      681.32      694.54     13.59 o 
  -1   0   2      192.23      174.97      4.68 o 
   0   0   2      409.53      411.21      9.90 o 
   1   0   2      125.41      112.84      2.98 o 
   2   0   2     2459.86     2378.60     44.05 o 
   3   0   2       68.80       58.10      2.62 o 
   4   0   2        6.81        6.69      1.40 o 
   5   0   2      229.32      230.52      6.74 o 
   6   0   2       13.87       41.06      5.71 o 
   7   0   2       21.93       21.21      3.93 o 
   8   0   2        7.83        8.93      3.72 o 
  -9   1   2       81.90       91.42      7.69 o 
  -8   1   2       91.12       76.41      6.44 o 
  -7   1   2        9.31       12.52      2.14 o 
  -6   1   2      172.59      147.61      5.37 o 
  -5   1   2        1.69        1.03      1.22 o 
  -4   1   2       57.46       52.70      3.01 o 
  -3   1   2     5198.58     5195.96    114.86 o 
  -2   1   2       40.34       38.69      4.14 o 
  -1   1   2       79.15       66.64      2.28 o 
   0   1   2       44.70       40.45      2.42 o 
   1   1   2     2412.61     2349.49     43.34 o 
   2   1   2     1141.15     1145.01     22.13 o 
   3   1   2       10.13        9.88      2.00 o 
   4   1   2      112.49      105.08      4.08 o 
   5   1   2        5.99        6.14      2.32 o 
   6   1   2       58.82       59.17      5.39 o 
   7   1   2       36.96       31.60      4.47 o 
   8   1   2       66.29       77.59      9.92 o 
  -9   2   2        8.00        5.29      4.71 o 
  -8   2   2       90.95       79.79     11.57 o 
  -7   2   2       45.52       42.28     10.80 o 
  -6   2   2      276.51      328.38     21.72 o 
  -5   2   2        1.29        0.86      0.84 o 
  -4   2   2      137.08      170.24      6.27 o 
  -3   2   2      462.12      433.01      9.26 o 
  -2   2   2      437.67      460.27      9.29 o 
  -1   2   2     4602.10     4475.43     98.62 o 
   0   2   2     1293.73     1248.94     33.43 o 
   1   2   2       35.18       41.55      2.16 o 
   2   2   2       50.61       54.98      2.62 o 
   3   2   2      339.40      310.49      7.72 o 
   4   2   2      105.37      102.00      4.72 o 
   5   2   2      195.18      182.09      6.24 o 
   6   2   2       63.00       67.64      5.85 o 
   7   2   2        4.81        3.12      3.20 o 
  -9   3   2       17.70       31.42      6.51 o 
  -8   3   2        7.29        7.03      3.35 o 
  -7   3   2       58.31       58.00      5.98 o 
  -6   3   2      437.42      746.36     19.79 o 
  -5   3   2       73.25       68.42      3.41 o 
  -4   3   2      573.66      550.30     14.59 o 
  -3   3   2      205.35      199.83      5.00 o 
  -2   3   2     2484.34     2422.18     54.50 o 
  -1   3   2     4524.26     4188.34     76.44 o 
   0   3   2      919.14      920.89     17.89 o 
   1   3   2     1634.10     1534.48     29.25 o 
   2   3   2      350.75      361.23      8.54 o 
   3   3   2     1089.49     1019.05     20.90 o 
   4   3   2      126.69      142.40      5.29 o 
   5   3   2       58.61       60.01      4.09 o 
   6   3   2        4.95        7.71      2.35 o 
   7   3   2       60.32       53.57      7.00 o 
  -9   4   2       74.86       80.62      9.77 o 
  -8   4   2        2.11       -0.40      3.58 o 
  -7   4   2        4.86        9.25      4.80 o 
  -6   4   2       13.77       16.39      2.14 o 
  -5   4   2      433.71      406.59      9.65 o 
  -4   4   2       24.49       24.26      2.37 o 
  -3   4   2     1644.21     1626.81     30.82 o 
  -2   4   2        1.81        3.24      0.72 o 
  -1   4   2       17.27       21.34      3.33 o 
   0   4   2     3181.26     3227.78     59.71 o 
   1   4   2      295.39      312.84      7.58 o 
   2   4   2       39.02       35.56      2.60 o 
   3   4   2        9.78       15.77      2.23 o 
   4   4   2       66.36       75.84      4.18 o 
   5   4   2      367.32      364.14     12.01 o 
   6   4   2      190.43      252.50      8.61 o 
   7   4   2       29.79       15.21      7.01 o 
  -9   5   2        2.36       -2.67      3.52 o 
  -8   5   2       81.86       81.04      9.36 o 
  -7   5   2       17.74       27.19      5.47 o 
  -6   5   2        4.85        8.56      2.18 o 
  -5   5   2      579.62      574.19     12.72 o 
  -4   5   2      206.50      195.17      5.41 o 
  -3   5   2      378.10      332.25      8.83 o 
  -2   5   2       70.95       73.88      2.84 o 
  -1   5   2      883.46      934.80     18.55 o 
   0   5   2      595.22      543.35     11.80 o 
   1   5   2      155.25      180.62      6.81 o 
   2   5   2     1073.55     1087.86     22.30 o 
   3   5   2      813.98      806.36     17.71 o 
   4   5   2      408.27      390.96     10.57 o 
   5   5   2      119.81      121.93      5.78 o 
   6   5   2       95.05       88.70      5.74 o 
  -9   6   2       10.17       11.49      5.45 o 
  -8   6   2       94.70      110.38     11.31 o 
  -7   6   2        0.92       -0.94      2.91 o 
  -6   6   2      175.96      196.55     11.88 o 
  -4   6   2        2.68        1.13      1.56 o 
  -3   6   2      188.71      191.91      5.18 o 
  -2   6   2       99.49       77.44      4.03 o 
  -1   6   2      555.84      510.76     11.23 o 
   0   6   2     1125.63     1107.57     22.35 o 
   1   6   2        1.68        1.74      2.66 o 
   2   6   2       32.72       37.26      3.21 o 
   3   6   2      213.76      194.53      6.75 o 
   4   6   2        4.26        5.41      2.15 o 
   5   6   2       10.61        8.84      2.73 o 
   6   6   2        3.78       -1.47      2.39 o 
  -8   7   2        0.01        6.14      4.09 o 
  -6   7   2      143.59      141.74     10.26 o 
  -5   7   2       75.09      108.95     20.40 o 
  -4   7   2       74.03       64.39      4.55 o 
  -3   7   2       76.62       78.10      4.79 o 
  -2   7   2      101.81       96.09      3.77 o 
  -1   7   2       71.07       70.98      3.57 o 
   0   7   2     1702.14     1604.32     31.71 o 
   1   7   2        0.83       -0.29      1.57 o 
   2   7   2      199.99      181.86      6.47 o 
   3   7   2       82.20       77.02      4.93 o 
   4   7   2        2.57        1.89      2.22 o 
   5   7   2       96.79      103.42      5.92 o 
  -6   8   2       70.84       83.16      9.18 o 
  -5   8   2        5.85       12.87      5.84 o 
  -4   8   2      232.97      218.84      9.20 o 
  -3   8   2       55.56       56.17      7.94 o 
  -2   8   2      164.89      144.04      6.53 o 
  -1   8   2       78.60       75.88      3.92 o 
   0   8   2      656.41      658.43     15.05 o 
   1   8   2        0.00       -2.31      1.56 o 
   2   8   2       17.43       19.23      2.88 o 
   3   8   2       86.09       80.61      5.16 o 
   4   8   2       29.32       29.86      4.73 o 
  -8   9   2      201.93      188.88     14.02 o 
  -7   9   2       10.19       11.45      4.65 o 
  -6   9   2        0.89        5.80      3.87 o 
  -5   9   2       83.49       81.99      5.65 o 
  -4   9   2       55.91       64.98      5.38 o 
  -3   9   2       25.50       26.35      4.83 o 
  -2   9   2       14.08       16.14      2.86 o 
  -1   9   2       59.34       61.43      6.15 o 
   0   9   2      816.18      811.66     18.10 o 
   1   9   2        0.02       -0.42      1.91 o 
   2   9   2        3.32        2.67      2.04 o 
   3   9   2       51.57       58.16      8.60 o 
  -7  10   2       20.86       14.48      5.27 o 
  -6  10   2        8.66       16.66      5.05 o 
  -5  10   2       32.93       33.34      6.14 o 
  -4  10   2       61.99       61.40      5.42 o 
  -3  10   2      474.23      448.20     14.36 o 
  -2  10   2       32.50       31.94      4.01 o 
  -1  10   2      205.98      208.91      8.78 o 
   0  10   2       84.02       81.35      7.54 o 
   1  10   2      188.76      180.20      7.11 o 
   2  10   2        4.07        5.00      2.42 o 
   3  10   2        2.44       -0.74      2.17 o 
  -7  11   2       21.54       29.14      6.17 o 
  -5  11   2       80.57       76.52      9.04 o 
  -4  11   2       65.04       66.02      5.98 o 
  -3  11   2      115.12      102.18      9.95 o 
  -2  11   2       42.25       43.56      6.37 o 
  -1  11   2        6.68        6.10      2.80 o 
   0  11   2        8.83        7.76      2.98 o 
   1  11   2       23.78       28.19      4.11 o 
   2  11   2       45.36       47.79      5.23 o 
  -6  12   2        0.43        1.68      3.79 o 
  -5  12   2        0.06        1.28      3.31 o 
  -4  12   2       40.44       33.72      4.56 o 
  -3  12   2       18.51       23.71      4.04 o 
  -2  12   2       43.44       37.77      4.65 o 
  -1  12   2      106.87      108.61      7.31 o 
   0  12   2        0.88       -2.53      2.40 o 
   1  12   2       27.46       33.39      4.80 o 
  -4  13   2       25.81       39.59      7.41 o 
  -3  13   2       41.97       42.41     11.47 o 
  -2  13   2       18.41       20.73      4.18 o 
   0 -13   3       50.62       60.78      5.87 o 
   1 -13   3      213.61      215.27     13.85 o 
   2 -13   3        5.55       16.36      4.71 o 
   3 -13   3      131.35      160.18     11.43 o 
   4 -13   3        4.42        3.49      3.78 o 
  -2 -12   3       19.48       14.49      4.01 o 
  -1 -12   3       33.37       45.69      5.30 o 
   0 -12   3        4.16       10.68      3.20 o 
   1 -12   3       34.43       32.34      4.18 o 
   2 -12   3      103.02      113.02      6.51 o 
   3 -12   3       17.18       30.15      5.70 o 
   4 -12   3       61.20       79.20      9.21 o 
   5 -12   3        0.39        4.49      3.71 o 
  -3 -11   3        5.09        4.68      3.12 o 
  -2 -11   3        0.42        0.61      2.74 o 
  -1 -11   3        8.49       13.07      3.23 o 
   0 -11   3      150.58      143.18      7.76 o 
   1 -11   3      354.03      354.51      9.78 o 
   2 -11   3        8.58        8.61      2.23 o 
   3 -11   3       16.45       19.23      3.27 o 
   4 -11   3       12.67       14.92      4.53 o 
   5 -11   3        5.71        7.41      3.82 o 
   6 -11   3       21.08       22.41      5.46 o 
  -4 -10   3       11.18       11.00      3.54 o 
  -3 -10   3       27.20       31.60      4.65 o 
  -2 -10   3       59.26       45.16      4.89 o 
  -1 -10   3       84.00       89.60      6.05 o 
   0 -10   3      106.95      104.11      4.85 o 
   1 -10   3      208.98      215.69      7.25 o 
   2 -10   3       43.69       48.08      5.35 o 
   3 -10   3      200.15      197.20      8.09 o 
   4 -10   3       30.90       31.03      3.69 o 
   5 -10   3       39.79       44.20      6.97 o 
   6 -10   3        0.15        1.98      3.10 o 
   7 -10   3       27.94       31.66      6.48 o 
  -5  -9   3        3.61        4.82      3.57 o 
  -4  -9   3        0.37        2.75      2.87 o 
  -3  -9   3       42.70       43.56      5.19 o 
  -2  -9   3      164.37      163.77      8.91 o 
  -1  -9   3        5.16        4.38      1.89 o 
   0  -9   3        0.68       -0.25      1.54 o 
   1  -9   3        7.24        5.63      1.89 o 
   2  -9   3       16.72       18.52      2.27 o 
   3  -9   3       13.64       13.95      2.78 o 
   4  -9   3       13.66       16.57      2.81 o 
   5  -9   3        3.02        4.74      3.58 o 
   6  -9   3        0.62       -0.29      2.63 o 
   7  -9   3       23.63       29.79      6.25 o 
  -5  -8   3        0.05       -1.03      2.73 o 
  -4  -8   3        7.46       10.48      3.45 o 
  -3  -8   3        2.19        0.83      1.81 o 
  -2  -8   3       55.93       51.81      3.66 o 
  -1  -8   3       87.89       81.19      5.04 o 
   0  -8   3      169.69      180.62      7.38 o 
   1  -8   3       97.09       87.80      3.99 o 
   2  -8   3       12.18       12.15      1.87 o 
   3  -8   3        7.94       11.19      2.54 o 
   4  -8   3      402.35      393.04     12.43 o 
   5  -8   3       89.19      123.35     15.56 o 
   6  -8   3        7.57        8.41      2.76 o 
   7  -8   3        4.73        8.60      3.99 o 
   8  -8   3      110.56      132.28     11.60 o 
  -6  -7   3       52.96       57.29      6.49 o 
  -5  -7   3       49.31       61.62      6.31 o 
  -4  -7   3        4.01        3.21      2.56 o 
  -3  -7   3       19.63       29.67      2.95 o 
  -2  -7   3        0.92       -0.19      2.72 o 
  -1  -7   3        2.75        7.75      1.80 o 
   0  -7   3        6.30       13.08      1.90 o 
   1  -7   3      107.76      106.27      4.04 o 
   2  -7   3       17.78       20.30      2.04 o 
   3  -7   3       24.21       23.09      1.98 o 
   4  -7   3      470.55      479.58     14.26 o 
   5  -7   3      174.32      187.54     12.57 o 
   6  -7   3        8.09        5.21      3.72 o 
   7  -7   3        1.27        2.14      2.30 o 
   8  -7   3       55.93       53.47     11.41 o 
  -7  -6   3       16.33       24.30      7.23 o 
  -6  -6   3      278.67      271.28     11.88 o 
  -5  -6   3       27.88       32.99      4.54 o 
  -4  -6   3       12.47       14.05      2.66 o 
  -3  -6   3        6.39        1.53      2.19 o 
  -2  -6   3      146.22      167.71      5.98 o 
  -1  -6   3       15.27       18.49      1.92 o 
   0  -6   3      540.77      568.51     12.16 o 
   1  -6   3      230.91      239.44     10.08 o 
   2  -6   3      539.89      599.01     12.62 o 
   3  -6   3       57.49       55.83      2.56 o 
   4  -6   3       30.30       29.36      3.36 o 
   5  -6   3      471.43      427.81     20.86 o 
   6  -6   3        2.55        1.11      2.97 o 
   7  -6   3       15.70       15.73      3.46 o 
   8  -6   3        1.57        0.45      2.71 o 
  -7  -5   3        0.03       36.59      5.05 o 
  -6  -5   3        0.36        6.07      2.94 o 
  -5  -5   3        2.52        0.94      1.79 o 
  -4  -5   3      315.63      333.10      9.02 o 
  -3  -5   3        6.97        7.42      1.93 o 
  -2  -5   3      490.77      507.91     11.28 o 
  -1  -5   3       35.42       42.46      2.43 o 
   0  -5   3     2089.02     2287.12     42.73 o 
   1  -5   3      195.29      202.47      6.45 o 
   2  -5   3     1367.01     1484.49     28.29 o 
   3  -5   3        0.55       -1.63      1.44 o 
   4  -5   3      957.69      991.98     25.45 o 
   5  -5   3      116.14      108.37      5.98 o 
   6  -5   3      294.03      284.30     10.71 o 
   7  -5   3       33.52       29.70      6.74 o 
   8  -5   3        0.73       24.58      5.92 o 
  -7  -4   3        1.82        0.32      2.60 o 
  -6  -4   3      191.02      180.34      6.60 o 
  -5  -4   3       64.93       63.29      3.88 o 
  -4  -4   3      826.89      832.64     17.83 o 
  -3  -4   3       75.78       84.06      3.65 o 
  -2  -4   3     2133.29     2164.29     40.83 o 
  -1  -4   3        0.73        0.73      0.94 o 
   0  -4   3      282.31      300.72      6.74 o 
   1  -4   3       37.96       39.02      2.42 o 
   2  -4   3      110.92      138.41      3.67 o 
   3  -4   3      506.69      511.26     13.98 o 
   4  -4   3      204.60      205.74      8.85 o 
   5  -4   3      108.18      115.99      8.42 o 
   6  -4   3       96.96      183.76     16.09 o 
   7  -4   3        4.59        7.16      2.95 o 
   8  -4   3      124.96      129.89      8.06 o 
  -8  -3   3        0.47       -4.65      7.68 o 
  -7  -3   3        2.86        3.49      2.22 o 
  -6  -3   3       22.70       21.05      2.75 o 
  -5  -3   3      217.89      213.03      6.73 o 
  -4  -3   3       48.13       40.82      4.20 o 
  -3  -3   3        3.20        1.44      1.28 o 
  -2  -3   3      174.38      175.05      4.71 o 
  -1  -3   3        1.29        2.17      0.82 o 
   0  -3   3      570.85      614.64     12.10 o 
   1  -3   3        2.55        2.11      0.56 o 
   2  -3   3       77.70       99.75      4.11 o 
   3  -3   3      252.79      285.96      8.88 o 
   4  -3   3      851.99      855.75     22.35 o 
   5  -3   3        3.23        0.25      2.48 o 
   6  -3   3      192.59      173.41      8.71 o 
   7  -3   3        5.05        3.80      2.72 o 
   8  -3   3      119.07      137.70     14.45 o 
  -8  -2   3       40.52       40.61      5.37 o 
  -7  -2   3       59.35       63.11      8.34 o 
  -6  -2   3      245.94      241.79     10.92 o 
  -5  -2   3      501.80      492.32     11.71 o 
  -4  -2   3       30.42       38.24      2.63 o 
  -3  -2   3      217.57      196.56      5.35 o 
  -2  -2   3     1387.15     1320.66     25.12 o 
  -1  -2   3     1042.22     1007.39     23.89 o 
   0  -2   3      296.74      276.89      5.88 o 
   1  -2   3     4058.15     3936.17     71.74 o 
   2  -2   3      443.69      434.70     11.61 o 
   3  -2   3      731.40      787.23     20.10 o 
   4  -2   3       15.33        9.41      2.23 o 
   5  -2   3        1.02        2.98      2.17 o 
   6  -2   3       81.17       73.26     11.83 o 
   7  -2   3        0.84       -0.41      2.40 o 
   8  -2   3       15.87       24.84      8.14 o 
  -8  -1   3       46.42       70.11      6.27 o 
  -7  -1   3        0.73        7.06      2.14 o 
  -6  -1   3        0.99        1.48      1.63 o 
  -5  -1   3        1.34        2.49      1.54 o 
  -4  -1   3      146.45      137.62      4.56 o 
  -3  -1   3      153.16      151.27      4.42 o 
  -2  -1   3       50.38       52.85      2.65 o 
  -1  -1   3      278.15      246.42      6.94 o 
   0  -1   3     1617.45     1554.26     28.76 o 
   1  -1   3     2523.86     2487.65     45.69 o 
   2  -1   3      235.99      243.18      5.80 o 
   3  -1   3        6.04        6.81      1.16 o 
   4  -1   3      196.35      188.14      5.32 o 
   5  -1   3        6.22       11.47      2.77 o 
   6  -1   3       51.70       42.62      4.63 o 
   7  -1   3        8.05        7.03      3.08 o 
   8  -1   3        6.27        7.37      4.70 o 
  -8   0   3       80.69       82.41      6.78 o 
  -7   0   3        6.24        4.71      2.14 o 
  -6   0   3       12.00       13.90      2.25 o 
  -5   0   3        8.76        5.02      1.63 o 
  -4   0   3      203.90      196.69      5.65 o 
  -3   0   3      430.74      442.60      9.57 o 
  -2   0   3     1072.21     1059.45     24.53 o 
  -1   0   3       42.00       49.51      2.41 o 
   0   0   3      801.50      744.02     17.60 o 
   1   0   3      335.03      320.97      8.59 o 
   2   0   3        9.35        9.28      1.42 o 
   3   0   3        0.00       -0.25      0.91 o 
   4   0   3       52.31       51.95      4.09 o 
   5   0   3      182.48      175.54      7.79 o 
   6   0   3      120.35      142.53      7.49 o 
   7   0   3        2.92       -0.86      4.63 o 
   8   0   3       63.42       76.02      7.79 o 
  -9   1   3       58.24       62.73      6.62 o 
  -8   1   3        1.93       -2.97      3.51 o 
  -7   1   3      163.07      149.40      5.92 o 
  -6   1   3       54.68       53.39      3.56 o 
  -5   1   3      217.30      228.67      6.64 o 
  -4   1   3       45.55       42.02      3.13 o 
  -3   1   3      149.70      131.38      3.96 o 
  -2   1   3      799.35      801.57     15.52 o 
  -1   1   3       54.98       66.66      2.23 o 
   0   1   3       19.27       18.99      3.10 o 
   1   1   3      504.65      489.30     10.14 o 
   2   1   3        1.39        1.16      1.03 o 
   3   1   3      141.34      139.43     16.80 o 
   4   1   3        7.72       70.54      7.51 o 
   5   1   3       93.08      161.12     15.94 o 
   6   1   3      117.59      110.70      6.78 o 
   7   1   3        1.89        4.17      2.99 o 
  -9   2   3       30.56       30.81      6.59 o 
  -8   2   3        5.82        2.03      3.02 o 
  -7   2   3        7.88        1.10      1.45 o 
  -6   2   3      146.37      150.64      7.07 o 
  -5   2   3        8.76        7.11      1.74 o 
  -4   2   3        8.25        9.52      1.77 o 
  -3   2   3        9.74        6.83      1.18 o 
  -2   2   3        1.90        1.38      0.69 o 
  -1   2   3     2127.81     1990.95     44.96 o 
   0   2   3       52.54       62.62      2.50 o 
   1   2   3       67.80       71.82      2.89 o 
   2   2   3      761.62      718.12     14.90 o 
   3   2   3        6.88       17.12      2.73 o 
   4   2   3        0.54       -1.90      1.27 o 
   5   2   3        3.45        1.17      1.71 o 
   6   2   3       12.30       14.17      3.59 o 
   7   2   3       17.67       14.33      4.11 o 
  -9   3   3       16.19       14.70      5.46 o 
  -8   3   3      170.55      173.24     11.65 o 
  -7   3   3       33.34       35.61      5.73 o 
  -6   3   3      105.70      104.55      6.72 o 
  -5   3   3      285.58      298.95      7.78 o 
  -4   3   3      507.57      529.32     11.47 o 
  -3   3   3      956.95      944.15     18.46 o 
  -2   3   3      269.26      289.69      8.37 o 
  -1   3   3       28.18       45.49      2.05 o 
   0   3   3      408.36      420.07      9.11 o 
   1   3   3       42.26       51.37      2.64 o 
   2   3   3     1263.04     1337.10     26.35 o 
   3   3   3      111.09      118.50      4.59 o 
   4   3   3       28.39       31.79      2.91 o 
   5   3   3      223.61      219.99     11.21 o 
   6   3   3        4.65        1.69      3.57 o 
   7   3   3       37.69       43.30      6.76 o 
  -9   4   3       84.60      121.32     10.58 o 
  -8   4   3       21.98       32.86      6.28 o 
  -7   4   3      153.76      151.88     10.41 o 
  -6   4   3       33.17       37.22      5.72 o 
  -5   4   3      763.41      754.81     16.00 o 
  -4   4   3      121.88      141.49      4.37 o 
  -3   4   3       68.86       71.79      4.00 o 
  -2   4   3      438.77      520.74     13.77 o 
  -1   4   3      205.31      227.16      5.65 o 
   0   4   3     1055.53     1110.07     21.83 o 
   1   4   3      225.51      235.25      6.33 o 
   2   4   3      375.02      366.00      9.12 o 
   3   4   3       12.38       14.40      2.27 o 
   4   4   3      310.15      300.37      8.69 o 
   5   4   3        8.68       14.99      2.55 o 
   6   4   3       14.75       14.06      3.95 o 
  -9   5   3       32.38       40.51      7.34 o 
  -8   5   3       32.27       25.88      5.89 o 
  -7   5   3        5.73        7.16      3.83 o 
  -6   5   3      125.44      108.74      7.93 o 
  -5   5   3       71.25       63.24     10.16 o 
  -4   5   3      356.69      371.89     11.26 o 
  -3   5   3      727.64      709.39     18.39 o 
  -2   5   3     2081.38     2157.83     40.51 o 
  -1   5   3      319.63      308.73      7.44 o 
   0   5   3      244.28      272.18      7.07 o 
   1   5   3      114.35      121.61      5.68 o 
   2   5   3        9.14       15.10      2.26 o 
   3   5   3      261.19      279.66     10.87 o 
   4   5   3      109.28      145.68      5.95 o 
   5   5   3        0.00       -0.30      2.31 o 
   6   5   3       17.17       19.34      3.37 o 
  -8   6   3      265.80      254.37     15.23 o 
  -7   6   3        1.92        4.51      3.69 o 
  -6   6   3        6.72        8.63      2.42 o 
  -5   6   3        8.26        4.87      3.63 o 
  -4   6   3       34.61       38.77      5.82 o 
  -3   6   3      396.86      382.71     11.61 o 
  -2   6   3        0.35       -0.11      1.02 o 
  -1   6   3        6.54        5.81      1.63 o 
   0   6   3      443.63      426.69     10.25 o 
   1   6   3        8.17        9.03      1.93 o 
   2   6   3       43.89       48.49      3.71 o 
   3   6   3       42.83       59.30      6.76 o 
   4   6   3      238.84      230.69      7.93 o 
   5   6   3        6.96        4.55      2.51 o 
   6   6   3       30.86       33.54      4.19 o 
  -8   7   3      120.47      118.87     10.50 o 
  -7   7   3        0.50        5.93      3.79 o 
  -6   7   3       63.30       64.82      9.80 o 
  -5   7   3       85.12       69.25      6.61 o 
  -4   7   3       66.15       79.18      7.92 o 
  -3   7   3        7.78        8.05      2.30 o 
  -2   7   3      195.68      167.06      6.99 o 
  -1   7   3      258.42      272.59     10.15 o 
   0   7   3      211.47      205.87      6.63 o 
   1   7   3      631.97      598.32     14.02 o 
   2   7   3       27.69       30.76      3.16 o 
   3   7   3       61.79       54.39      4.26 o 
   4   7   3       64.29       67.54      4.89 o 
   5   7   3        3.35        3.33      3.71 o 
  -7   8   3       27.48       19.83      5.48 o 
  -6   8   3        0.23        2.42      3.51 o 
  -5   8   3        0.76        0.34      1.82 o 
  -4   8   3       85.87       78.44      5.43 o 
  -3   8   3       13.61       12.12      2.73 o 
  -2   8   3        6.16        5.62      2.26 o 
  -1   8   3       14.65       16.36      2.87 o 
   0   8   3        5.93        7.86      2.13 o 
   1   8   3      266.13      238.57      7.74 o 
   2   8   3       23.54       22.92      6.70 o 
   3   8   3        0.04        0.95      3.48 o 
   4   8   3       35.46       42.47      5.59 o 
  -8   9   3       33.90       34.71      7.18 o 
  -7   9   3       13.96       16.73      5.39 o 
  -6   9   3       20.09       24.41      5.61 o 
  -5   9   3        1.28       -1.55      1.87 o 
  -4   9   3        4.66        2.87      2.27 o 
  -3   9   3        0.46        4.25      2.26 o 
  -2   9   3        2.43        0.10      2.39 o 
  -1   9   3      153.18      145.95      7.09 o 
   0   9   3       74.46       67.22      5.52 o 
   1   9   3      165.09      155.31      6.51 o 
   2   9   3        2.67        1.18      3.15 o 
   3   9   3        9.80       11.07      2.72 o 
   4   9   3       86.72      105.17     10.96 o 
  -7  10   3        6.82       -0.47      3.89 o 
  -6  10   3        6.96        7.24      4.14 o 
  -5  10   3      108.16       97.84      6.24 o 
  -4  10   3       10.13        7.17      4.75 o 
  -3  10   3        0.33       -2.34      2.75 o 
  -2  10   3        1.48        2.95      2.34 o 
  -1  10   3       19.46       17.55      3.38 o 
   0  10   3       26.43       25.89      3.82 o 
   1  10   3      117.84      111.89      6.82 o 
   2  10   3        1.39        2.83      2.32 o 
   3  10   3       26.07       19.30      3.47 o 
  -6  11   3        5.44        2.91      4.02 o 
  -5  11   3       61.44       65.80      8.84 o 
  -4  11   3       35.04       34.61      4.78 o 
  -3  11   3        1.24        7.64      2.78 o 
  -2  11   3        5.86        9.34      3.04 o 
  -1  11   3       62.27       63.74      5.75 o 
   0  11   3        1.94        3.86      2.72 o 
   1  11   3      260.04      264.37     11.17 o 
   2  11   3       45.79       55.16      9.96 o 
  -5  12   3       60.96       65.41      9.12 o 
  -4  12   3        1.85        3.23      2.64 o 
  -3  12   3      197.82      219.76     10.07 o 
  -2  12   3        0.36       -1.63      2.83 o 
  -1  12   3      107.19      107.41      7.07 o 
   0  12   3        0.02        1.90      2.80 o 
   0 -13   4       23.59       23.95      4.66 o 
   1 -13   4       13.18       17.81      3.78 o 
   4 -13   4        8.28       21.83      5.31 o 
  -2 -12   4       28.08       22.30      4.62 o 
  -1 -12   4        0.00       -1.08      2.46 o 
   0 -12   4        6.62        9.41      3.06 o 
   1 -12   4        9.07        9.60      2.95 o 
   2 -12   4       54.71       60.03      5.25 o 
   3 -12   4        9.84       12.02      2.97 o 
   4 -12   4       99.14       94.94      8.74 o 
   5 -12   4        7.60       26.91      5.42 o 
  -3 -11   4       27.86       32.17      4.91 o 
  -2 -11   4        8.32        8.28      3.33 o 
  -1 -11   4       12.46       17.36      4.04 o 
   0 -11   4        9.37       12.33      3.09 o 
   1 -11   4       73.51       80.17      4.58 o 
   2 -11   4       38.76       43.49      6.18 o 
   4 -11   4        0.62        4.96      2.14 o 
   5 -11   4        0.34        2.50      3.46 o 
   6 -11   4        6.55       12.00      4.38 o 
  -4 -10   4        2.83        2.51      3.28 o 
  -3 -10   4       33.34       36.40      4.83 o 
  -2 -10   4       19.50       24.47      4.07 o 
  -1 -10   4       30.89       29.12      3.93 o 
   0 -10   4       11.76       15.12      3.08 o 
   1 -10   4      180.71      172.28      9.49 o 
   2 -10   4       34.68       49.37      3.45 o 
   3 -10   4      138.48      133.84      6.71 o 
   4 -10   4      167.94      143.46      7.02 o 
   5 -10   4       75.68       69.49      5.71 o 
   6 -10   4        1.27        1.67      3.10 o 
   7 -10   4       45.98       50.93      7.94 o 
  -5  -9   4        8.62        7.49      3.21 o 
  -4  -9   4        0.12        0.95      5.22 o 
  -3  -9   4      244.89      243.18     10.47 o 
  -2  -9   4        1.98        1.22      4.14 o 
  -1  -9   4        0.20        0.55      2.09 o 
   0  -9   4        8.41        6.70      2.19 o 
   1  -9   4        4.26        2.92      1.09 o 
   2  -9   4      273.46      255.69      8.33 o 
   3  -9   4        6.10        4.30      2.20 o 
   4  -9   4        2.21        1.94      2.06 o 
   5  -9   4       13.79       15.93      3.20 o 
   6  -9   4      168.12      211.72     18.67 o 
   7  -9   4       18.55       21.48      5.94 o 
  -5  -8   4      129.92      138.04      8.71 o 
  -4  -8   4        8.24        8.68      3.15 o 
  -3  -8   4       74.49       72.95     10.90 o 
  -2  -8   4       12.97       11.03      4.06 o 
  -1  -8   4       23.46       19.94      2.47 o 
   0  -8   4        9.48        4.58      1.73 o 
   1  -8   4       49.38       38.23      5.90 o 
   2  -8   4      213.83      203.93      6.04 o 
   3  -8   4       11.66       13.02      2.64 o 
   4  -8   4        2.97        8.07      2.20 o 
   5  -8   4       11.03       10.38      4.00 o 
   6  -8   4       12.50       18.71      6.99 o 
   7  -8   4       19.95       24.56      4.04 o 
  -6  -7   4       28.66       29.59      6.83 o 
  -5  -7   4       37.86       33.83      4.64 o 
  -4  -7   4        0.51       -0.12      2.22 o 
  -3  -7   4      141.79      139.86      7.35 o 
  -2  -7   4       52.40       57.07      5.27 o 
  -1  -7   4       50.32       52.71      4.70 o 
   0  -7   4        2.93        3.17      1.45 o 
   1  -7   4        1.43        1.19      1.80 o 
   2  -7   4      231.37      254.12      8.53 o 
   3  -7   4      114.25      123.51      5.87 o 
   4  -7   4       45.60      107.36      7.94 o 
   5  -7   4      182.03      166.56      7.86 o 
   6  -7   4        2.11        4.34      2.54 o 
   7  -7   4       70.47       70.90      6.22 o 
   8  -7   4       44.91       54.26      6.15 o 
  -7  -6   4        7.62        7.87      3.62 o 
  -6  -6   4      242.33      233.72     11.73 o 
  -5  -6   4      128.12      124.07     11.25 o 
  -4  -6   4      426.58      408.01     13.78 o 
  -3  -6   4      102.99      100.71      4.40 o 
  -2  -6   4      983.39      993.82     20.28 o 
  -1  -6   4      409.11      383.16      8.98 o 
   0  -6   4       60.75       53.08      2.79 o 
   1  -6   4      385.97      358.50      8.33 o 
   2  -6   4       44.53       41.96      2.43 o 
   3  -6   4      225.05      212.35      7.69 o 
   4  -6   4      206.51      209.23      8.08 o 
   5  -6   4      599.31      572.03     18.48 o 
   6  -6   4      109.51       91.38      8.31 o 
   7  -6   4       13.08       14.92      5.04 o 
   8  -6   4       52.11       56.04      6.04 o 
  -7  -5   4       22.70       22.42      4.34 o 
  -6  -5   4      132.56      133.03      8.08 o 
  -5  -5   4      825.25      779.61     22.50 o 
  -4  -5   4       95.94       95.44      4.35 o 
  -3  -5   4       53.61       51.44      3.12 o 
  -2  -5   4       37.60       43.60      2.64 o 
  -1  -5   4      750.65      760.48     15.44 o 
   0  -5   4      847.44      867.26     17.24 o 
   1  -5   4      328.92      342.62      7.75 o 
   2  -5   4      290.42      266.97      6.38 o 
   3  -5   4      156.30      147.45      7.77 o 
   4  -5   4      115.10      105.86      7.12 o 
   5  -5   4      691.11      707.71     20.94 o 
   6  -5   4        2.09        0.53      2.22 o 
   7  -5   4        1.76        1.87      2.70 o 
   8  -5   4       34.54       38.78     10.85 o 
  -7  -4   4       24.04       22.16      4.29 o 
  -6  -4   4      123.96      119.03      7.19 o 
  -5  -4   4      687.25      638.50     14.74 o 
  -4  -4   4       10.99       13.77      2.06 o 
  -3  -4   4      542.98      534.65     11.84 o 
  -2  -4   4       73.04       59.33      2.59 o 
  -1  -4   4       14.00       19.38      2.15 o 
   0  -4   4      663.17      625.30     12.60 o 
   1  -4   4      378.88      379.55      8.21 o 
   2  -4   4      471.57      513.68     10.59 o 
   3  -4   4       97.02      111.18      5.07 o 
   5  -4   4      342.53      502.45     57.30 o 
   6  -4   4       20.83       27.22      3.83 o 
   7  -4   4        4.24        3.96      2.56 o 
   8  -4   4      127.30      136.52      8.67 o 
  -8  -3   4      216.79      209.82     16.11 o 
  -7  -3   4       71.36       61.90      7.58 o 
  -6  -3   4        0.02       -2.44      1.63 o 
  -5  -3   4      619.88      592.77     13.67 o 
  -4  -3   4      215.82      214.33      6.23 o 
  -3  -3   4       46.21       43.70      4.87 o 
  -2  -3   4       26.96       26.99      2.95 o 
  -1  -3   4      188.52      215.58      6.86 o 
   0  -3   4      579.70      635.50     12.65 o 
   1  -3   4      460.08      455.86     20.07 o 
   2  -3   4      366.24      398.21     18.08 o 
   4  -3   4      140.74      150.19      6.53 o 
   5  -3   4      625.52      624.24     33.65 o 
   6  -3   4      148.13      157.58      7.82 o 
   7  -3   4        0.20       -0.05      2.34 o 
   8  -3   4       99.64       96.23      7.88 o 
  -8  -2   4      350.09      353.92     13.78 o 
  -7  -2   4        7.36        1.98      2.63 o 
  -6  -2   4        1.13        0.50      1.67 o 
  -5  -2   4        0.70        0.81      1.54 o 
  -4  -2   4      183.12      169.15      5.61 o 
  -3  -2   4      295.08      290.34      7.05 o 
  -2  -2   4      752.92      771.61     15.20 o 
  -1  -2   4        2.18        0.47      1.12 o 
   0  -2   4     1517.66     1570.52     34.16 o 
   1  -2   4       96.07       91.43      9.35 o 
   3  -2   4     1143.69     1143.65     28.30 o 
   4  -2   4        7.98        9.71      3.30 o 
   5  -2   4      427.40      395.56     12.96 o 
   6  -2   4       56.00       57.75      5.43 o 
   7  -2   4        8.15       14.67      4.90 o 
   8  -2   4       14.10       14.56      6.51 o 
  -8  -1   4       67.49       60.50      6.79 o 
  -7  -1   4       14.11       16.79      5.69 o 
  -6  -1   4        3.73        5.37      1.93 o 
  -5  -1   4       65.30       58.62      3.50 o 
  -4  -1   4      106.48      107.84      4.09 o 
  -3  -1   4       30.96       32.61      2.15 o 
  -2  -1   4     1597.73     1612.91     31.92 o 
  -1  -1   4      525.09      487.87      9.78 o 
   0  -1   4     1901.10     1945.25     36.02 o 
   1  -1   4       72.28       73.65      2.56 o 
   2  -1   4       62.95       77.11      2.77 o 
   3  -1   4      110.27      109.35      3.63 o 
   4  -1   4      138.04      139.55      4.52 o 
   5  -1   4     1163.59     1152.58     30.31 o 
   6  -1   4       12.40       11.78      3.17 o 
   7  -1   4      224.01      216.58     10.02 o 
   8  -1   4       25.81       26.93      4.83 o 
  -8   0   4        0.24       -0.22      1.96 o 
  -7   0   4        2.14        4.02      3.86 o 
  -6   0   4        1.66        1.13      1.63 o 
  -5   0   4      307.91      301.62      8.11 o 
  -4   0   4       33.48       35.49      2.53 o 
  -3   0   4      213.18      225.96      6.97 o 
  -2   0   4      161.80      163.78      5.17 o 
  -1   0   4     2792.13     2579.17     57.45 o 
   0   0   4     1701.38     1623.75    107.01 o 
   1   0   4       20.83       18.66      1.91 o 
   2   0   4      847.83      866.92     17.29 o 
   3   0   4      306.17      313.60      7.68 o 
   4   0   4       14.48       14.82      1.82 o 
   5   0   4       17.31       24.19      3.50 o 
   6   0   4      492.80      492.07     16.22 o 
   7   0   4       89.28       81.99      6.85 o 
  -8   1   4        3.33       -0.81      3.03 o 
  -7   1   4        0.33        2.19      2.22 o 
  -6   1   4        5.65        8.32      2.06 o 
  -5   1   4      493.89      483.54     13.71 o 
  -4   1   4        3.66        5.83      1.50 o 
  -3   1   4       10.77       11.85      1.49 o 
  -2   1   4        2.09        2.94      0.93 o 
  -1   1   4     1412.46     1324.55     28.93 o 
   0   1   4      502.38      521.04     13.02 o 
   1   1   4      973.74     1003.36     19.67 o 
   2   1   4      117.23       83.20      4.85 o 
   3   1   4       16.94       19.18      1.96 o 
   4   1   4        2.72        3.28      1.56 o 
   5   1   4       18.87       19.53      4.56 o 
   6   1   4      228.43      223.62      9.89 o 
   7   1   4       14.36        7.97      6.55 o 
  -9   2   4       93.11       92.33      9.92 o 
  -8   2   4      138.99      125.78      9.71 o 
  -7   2   4       85.07       98.42     10.83 o 
  -6   2   4       57.72       61.65      3.83 o 
  -5   2   4       72.57       78.31      3.92 o 
  -4   2   4      117.45      112.55      4.08 o 
  -3   2   4      239.13      240.28      5.86 o 
  -2   2   4     1157.11     1146.19     21.91 o 
  -1   2   4      558.62      561.04     11.41 o 
   0   2   4      405.37      421.45     12.79 o 
   1   2   4      198.03      231.57      6.00 o 
   3   2   4      277.91      289.21      9.04 o 
   4   2   4        6.25        2.80      1.39 o 
   5   2   4        6.91        6.36      2.29 o 
   6   2   4      256.03      250.15     10.86 o 
   7   2   4        0.85        0.85      3.20 o 
  -9   3   4        8.71        7.68      4.49 o 
  -8   3   4      100.74       82.71      8.97 o 
  -7   3   4       27.78       24.47      3.38 o 
  -6   3   4       86.06       85.23      4.36 o 
  -5   3   4       22.36       23.47      2.41 o 
  -4   3   4      833.53      841.63     17.12 o 
  -3   3   4      199.19      186.85      6.57 o 
  -2   3   4     3174.22     3166.20     71.23 o 
  -1   3   4      107.72      102.60      5.55 o 
   1   3   4       23.22       22.57      3.30 o 
   2   3   4      371.82      366.46      9.08 o 
   3   3   4      591.70      591.46     13.59 o 
   4   3   4      130.94      134.11      5.37 o 
   5   3   4        8.46        8.91      2.24 o 
   6   3   4        2.35        0.41      3.09 o 
   7   3   4       11.31        6.30      4.17 o 
  -9   4   4       56.04       56.40      8.17 o 
  -8   4   4        0.87        6.71      4.26 o 
  -7   4   4       17.75       25.23      3.42 o 
  -6   4   4      402.70      386.36     12.34 o 
  -5   4   4      118.71      113.51      5.78 o 
  -4   4   4       16.66       27.02      4.66 o 
  -3   4   4      479.67      426.20     12.19 o 
  -2   4   4      109.83      103.53      6.83 o 
  -1   4   4      572.84      588.40     12.38 o 
   0   4   4      121.48       94.96      3.66 o 
   1   4   4       22.80       23.92      3.16 o 
   2   4   4       50.27       65.34      4.43 o 
   3   4   4       82.98       89.22      4.53 o 
   4   4   4        0.22        2.77      1.81 o 
   5   4   4       22.46       26.13      3.26 o 
   6   4   4        0.73       -1.94      7.07 o 
  -9   5   4       10.64       15.32      5.74 o 
  -8   5   4      341.74      338.14     17.87 o 
  -7   5   4        9.84        3.78      3.24 o 
  -6   5   4        0.74        4.10      2.12 o 
  -5   5   4      651.90      629.85     19.64 o 
  -4   5   4      552.64      529.76     15.00 o 
  -3   5   4      851.36      802.35     20.69 o 
  -2   5   4        9.99       13.84      2.29 o 
  -1   5   4      195.52      178.72      5.25 o 
   0   5   4       93.22       92.55      3.95 o 
   1   5   4       67.58       65.08      4.41 o 
   2   5   4       52.87       52.15      4.29 o 
   4   5   4        1.17        1.58      1.94 o 
   5   5   4        0.50        1.28      2.12 o 
   6   5   4        5.27        0.78      6.00 o 
  -8   6   4        0.00        2.15      3.73 o 
  -7   6   4       59.38       62.81      8.02 o 
  -6   6   4      221.25      224.76      8.97 o 
  -5   6   4      298.89      286.75     14.56 o 
  -4   6   4      123.62      117.72     13.05 o 
  -3   6   4      570.98      515.66     14.81 o 
  -2   6   4       25.03       22.53      2.95 o 
  -1   6   4        1.98        2.11      1.48 o 
   0   6   4      459.69      489.59     14.92 o 
   1   6   4       41.84       49.92      4.08 o 
   2   6   4       39.28      158.59      9.87 o 
   3   6   4       30.99       42.97      5.56 o 
   4   6   4        0.09       -0.97      2.01 o 
   5   6   4       11.59        7.28      4.64 o 
  -8   7   4       77.51       82.39     10.08 o 
  -7   7   4       25.61       24.18      5.60 o 
  -6   7   4      238.88      239.80      9.49 o 
  -5   7   4       49.90       52.20      6.85 o 
  -4   7   4        0.16       -0.34      3.95 o 
  -3   7   4      126.85      106.60      5.89 o 
  -2   7   4        5.33        8.18      3.24 o 
  -1   7   4        1.65        5.12      1.93 o 
   0   7   4      517.76      947.98     43.88 o 
   1   7   4       13.10        8.66      2.44 o 
   2   7   4      217.39      208.55      7.25 o 
   3   7   4       74.08       72.68      6.16 o 
   4   7   4       59.54       67.83      5.09 o 
   5   7   4       12.13       15.88      3.40 o 
  -8   8   4        0.01       -1.45      3.67 o 
  -7   8   4       74.68       69.50      8.76 o 
  -6   8   4       36.38       33.50      6.25 o 
  -5   8   4       10.60       14.13      2.96 o 
  -4   8   4       34.63       33.20      3.96 o 
  -3   8   4      538.06      477.60     14.72 o 
  -2   8   4        0.12       -0.14      2.01 o 
  -1   8   4       28.19       30.07      6.30 o 
   0   8   4      339.23      313.70     13.06 o 
   1   8   4        4.72        2.50      2.02 o 
   2   8   4       42.37       42.01      3.79 o 
   3   8   4       16.72       15.51      2.95 o 
   4   8   4        1.92        0.59      6.82 o 
  -7   9   4       27.45       28.41      6.22 o 
  -6   9   4       15.94       14.34      4.89 o 
  -5   9   4        0.16        0.23      2.09 o 
  -4   9   4       74.79       68.29      5.67 o 
  -3   9   4      574.04      530.26     16.33 o 
  -2   9   4       84.02       91.76      6.54 o 
  -1   9   4       94.29       93.56      6.46 o 
   0   9   4        1.07        0.69      2.17 o 
   1   9   4        4.38        4.24      2.41 o 
   2   9   4       25.95       24.98      3.40 o 
   3   9   4        2.02        3.90      5.06 o 
  -7  10   4        4.51        6.72      4.36 o 
  -6  10   4       62.77       62.43      8.83 o 
  -5  10   4        0.08        1.75      2.26 o 
  -4  10   4       17.49       18.52      3.59 o 
  -3  10   4      219.30      183.73      8.61 o 
  -2  10   4       58.15       60.00      5.63 o 
  -1  10   4      119.63      115.48      6.82 o 
   0  10   4        6.36        4.40      2.55 o 
   1  10   4        5.73       12.76      4.02 o 
   2  10   4        0.49        5.20      2.55 o 
  -6  11   4       91.24       99.71     11.33 o 
  -5  11   4      189.35      193.11      9.40 o 
  -4  11   4        0.16       -0.06      2.28 o 
  -3  11   4       13.30       13.35      3.37 o 
  -2  11   4        6.07        5.10      6.52 o 
  -1  11   4       80.86       80.19      6.45 o 
   0  11   4      139.11      139.72      7.95 o 
   1  11   4       13.08       19.37      3.78 o 
  -5  12   4        0.10        1.62      3.90 o 
  -4  12   4       10.24       10.69      3.50 o 
  -3  12   4       22.41       22.04      4.23 o 
  -2  12   4        0.82       18.16      5.03 o 
  -1  12   4        4.80       25.91      4.29 o 
   0 -13   5       59.67       65.71      6.19 o 
   1 -13   5        8.55        6.66      4.79 o 
   2 -13   5        1.87       13.84      4.72 o 
  -2 -12   5       14.66       20.07      6.30 o 
  -1 -12   5       14.87       11.59      3.59 o 
   0 -12   5        0.95        5.91      2.96 o 
   1 -12   5        0.00        1.62      2.67 o 
   2 -12   5        1.75        8.64      4.16 o 
   3 -12   5      125.88      128.39     10.66 o 
   4 -12   5       81.78       95.39      6.20 o 
   5 -12   5        2.42        6.48      3.81 o 
  -3 -11   5       13.88       13.35      3.89 o 
  -2 -11   5        4.12        6.37      3.31 o 
  -1 -11   5       99.98       87.38      6.59 o 
   0 -11   5       69.48       62.28      5.47 o 
   1 -11   5        1.55       -0.20      2.69 o 
   2 -11   5       96.09       89.11      8.43 o 
   3 -11   5       39.73       59.10      5.13 o 
   4 -11   5       12.54       11.32      2.91 o 
   5 -11   5        2.72        4.16      2.48 o 
   6 -11   5       18.27       20.44      5.35 o 
  -4 -10   5       44.99       42.57     13.81 o 
  -3 -10   5       27.76       25.39      4.48 o 
  -2 -10   5      191.17      178.49      8.67 o 
  -1 -10   5        0.01       -2.94      1.96 o 
   0 -10   5        6.20        7.05      2.60 o 
   1 -10   5      365.43      401.40     16.16 o 
   2 -10   5       39.09       27.23      3.45 o 
   3 -10   5      189.21      165.33      7.54 o 
   4 -10   5        0.30        3.50      2.28 o 
   5 -10   5       26.22       25.61      3.84 o 
   6 -10   5       79.20       72.24      6.27 o 
  -5  -9   5       28.93       21.74      4.42 o 
  -4  -9   5        3.27        0.48      2.83 o 
  -3  -9   5        0.14        0.31      2.47 o 
  -2  -9   5       72.53       71.12      5.77 o 
  -1  -9   5      117.01      124.59     14.25 o 
   0  -9   5      445.63      430.70     31.89 o 
   1  -9   5       12.75       16.06      2.93 o 
   2  -9   5      425.13      316.76     41.62 o 
   3  -9   5        1.29       -0.83      1.86 o 
   4  -9   5      918.13      797.50     22.19 o 
   5  -9   5       22.20       26.12      3.98 o 
   6  -9   5       84.23       78.81      6.49 o 
   7  -9   5       68.81       67.97      6.47 o 
  -5  -8   5       62.95       61.09      6.14 o 
  -4  -8   5        0.01       -2.66      4.30 o 
  -3  -8   5        1.42        3.92      2.66 o 
  -2  -8   5       20.60       26.58      3.71 o 
  -1  -8   5      103.43      114.63      6.32 o 
   0  -8   5        0.56       -1.41      1.35 o 
   1  -8   5      392.14      420.74     10.86 o 
   2  -8   5       11.96        7.26      1.55 o 
   3  -8   5        4.89        7.38      2.28 o 
   4  -8   5       10.51        9.54      2.53 o 
   5  -8   5       58.33       56.95      5.13 o 
   6  -8   5      277.30      265.86     10.84 o 
   7  -8   5       19.49       20.80      5.51 o 
  -6  -7   5       62.64       70.25     14.21 o 
  -5  -7   5        6.00        8.18      3.16 o 
  -4  -7   5       12.18       14.89      4.54 o 
  -3  -7   5        2.00       -1.61      2.04 o 
  -2  -7   5       19.55       23.75      4.37 o 
  -1  -7   5       88.00       86.89      3.81 o 
   0  -7   5       89.44       99.01      3.90 o 
   1  -7   5      481.75      492.16     11.10 o 
   2  -7   5      255.93      215.42     18.12 o 
   4  -7   5       37.23       37.59      3.87 o 
   5  -7   5       10.31       10.50      2.88 o 
   6  -7   5       17.32       19.85      3.60 o 
   7  -7   5        1.91       10.00      3.05 o 
  -7  -6   5        6.87        8.68      3.90 o 
  -6  -6   5        4.15       -0.43      2.97 o 
  -5  -6   5        0.00       -2.63      3.28 o 
  -4  -6   5       15.94        9.20      2.74 o 
  -3  -6   5       61.92       67.54      6.46 o 
  -2  -6   5      380.85      380.57     12.13 o 
  -1  -6   5      123.49      128.46      4.28 o 
   0  -6   5       40.10       43.19      2.57 o 
   1  -6   5      193.04      313.50     24.43 o 
   2  -6   5      126.61      149.82      9.45 o 
   3  -6   5       15.94       17.30      2.65 o 
   4  -6   5      216.35      204.11      8.17 o 
   5  -6   5       10.33       10.20      2.65 o 
   6  -6   5       72.97       73.86      6.12 o 
   7  -6   5       10.18       14.52      3.59 o 
  -7  -5   5       51.17       55.05      6.26 o 
  -6  -5   5       13.47       15.70      3.78 o 
  -5  -5   5       47.90       37.36      4.54 o 
  -4  -5   5       18.96       17.95      6.06 o 
  -3  -5   5      103.14       98.86      5.84 o 
  -2  -5   5       76.96       67.58      2.96 o 
  -1  -5   5       51.61       90.94     17.43 o 
   1  -5   5      151.90      170.70      4.73 o 
   2  -5   5       14.75       15.60      1.75 o 
   3  -5   5        5.70        3.52      1.87 o 
   4  -5   5       68.52       64.07      4.79 o 
   5  -5   5       19.42       19.62      4.91 o 
   6  -5   5        2.18        1.74      2.19 o 
   7  -5   5       43.53       50.74      5.59 o 
  -7  -4   5        0.28       -3.39      2.26 o 
  -6  -4   5       46.75       35.02      4.70 o 
  -5  -4   5      342.52      341.52     12.39 o 
  -4  -4   5       93.08       88.17     11.69 o 
  -3  -4   5      100.43       97.97      3.70 o 
  -2  -4   5       29.02       31.69      3.13 o 
  -1  -4   5       43.01       46.46      3.40 o 
   0  -4   5      141.91      137.27      3.92 o 
   1  -4   5     1136.57     1176.84     22.72 o 
   2  -4   5      133.98      139.03      3.93 o 
   3  -4   5       73.96       70.06      4.20 o 
   4  -4   5        0.00       -2.57      1.71 o 
   5  -4   5       88.56       80.01      5.89 o 
   6  -4   5       14.31       17.17      3.41 o 
   7  -4   5       25.95       24.34      4.08 o 
  -8  -3   5      101.51      107.35      8.00 o 
  -7  -3   5        5.42        3.92      2.91 o 
  -6  -3   5       84.92       76.66      6.31 o 
  -5  -3   5      150.92      140.00      7.32 o 
  -4  -3   5       16.07       15.66      1.99 o 
  -3  -3   5        9.30        7.00      1.29 o 
  -2  -3   5      187.47      171.26      6.53 o 
  -1  -3   5      174.74      184.35      6.50 o 
   0  -3   5      249.92      270.37      6.20 o 
   1  -3   5     1041.90     1100.67     21.25 o 
   2  -3   5        1.49        5.26      1.59 o 
   3  -3   5       35.54       34.76      4.99 o 
   4  -3   5       34.23       28.27      4.27 o 
   5  -3   5       27.98       23.73      4.48 o 
   6  -3   5       18.51       17.82      6.43 o 
   7  -3   5        2.28        3.89      2.76 o 
  -8  -2   5      254.45      268.53     11.88 o 
  -7  -2   5        3.41       -1.14      2.76 o 
  -6  -2   5       64.06       63.13      5.38 o 
  -5  -2   5       79.75       76.70      4.11 o 
  -4  -2   5        2.63        1.13      1.99 o 
  -3  -2   5      364.94      378.86      8.60 o 
  -2  -2   5      188.16      185.26      6.52 o 
  -1  -2   5       77.48       71.07      5.37 o 
   0  -2   5      557.06      812.19     28.85 o 
   1  -2   5      635.51      727.96     26.41 o 
   2  -2   5      138.55      203.16      7.65 o 
   3  -2   5        5.64        2.42      1.77 o 
   4  -2   5       29.25       33.20      4.94 o 
   5  -2   5        0.32        3.14      2.12 o 
   6  -2   5       89.28       97.14      8.01 o 
   7  -2   5        1.84       -0.50      2.50 o 
  -8  -1   5       92.91       85.13     15.15 o 
  -7  -1   5        1.78       -3.63      4.90 o 
  -6  -1   5      122.69      116.77      5.04 o 
  -5  -1   5        1.33        2.46      1.62 o 
  -4  -1   5       51.73       57.87      3.11 o 
  -3  -1   5      295.04      309.55      7.30 o 
  -2  -1   5     1875.30     1975.23     36.93 o 
  -1  -1   5      780.08     1727.30     42.12 o 
   0  -1   5     1422.59     2237.46    339.71 o 
   1  -1   5     2322.98     2425.43     45.12 o 
   2  -1   5      434.71      473.52     10.21 o 
   3  -1   5     1573.49     1623.51     38.02 o 
   4  -1   5       46.91       48.74      4.29 o 
   5  -1   5      325.02      324.67     11.62 o 
   6  -1   5       17.55       22.47      3.90 o 
   7  -1   5       24.07       23.04      4.29 o 
  -8   0   5        1.56       -2.15      2.95 o 
  -7   0   5        0.28       -0.34      1.83 o 
  -6   0   5      106.72       97.07      4.58 o 
  -5   0   5       93.86      102.62      5.18 o 
  -4   0   5        0.71        1.09      1.26 o 
  -3   0   5        7.14        6.86      1.51 o 
  -2   0   5      151.10      167.91      6.10 o 
  -1   0   5     1321.06     1306.30     30.12 o 
   0   0   5     1917.09     1846.26    118.19 o 
   1   0   5      216.74      230.21      7.16 o 
   2   0   5      237.00      268.41      6.69 o 
   3   0   5      365.31      372.83      9.00 o 
   4   0   5      504.90      523.93     12.15 o 
   5   0   5        1.55        3.74      2.41 o 
   6   0   5      320.39      317.98     12.27 o 
   7   0   5       30.75       28.69      4.57 o 
  -8   1   5        2.47        1.68      2.33 o 
  -7   1   5        0.91       -1.58      3.35 o 
  -6   1   5      140.16      125.27      6.22 o 
  -5   1   5      407.03      402.13      9.94 o 
  -4   1   5      249.81      240.22      6.50 o 
  -3   1   5      265.07      280.97      6.73 o 
  -2   1   5       94.85       83.10      2.96 o 
  -1   1   5        2.52        1.08      0.92 o 
   0   1   5      409.76      412.45     11.40 o 
   1   1   5       24.64       36.18      3.82 o 
   2   1   5      103.00      119.56      5.32 o 
   3   1   5      124.79      127.95      4.62 o 
   4   1   5        0.68        1.10      1.40 o 
   5   1   5      239.74      223.87     11.98 o 
   6   1   5       23.40       26.92      4.41 o 
   7   1   5       21.83       24.22      4.68 o 
  -8   2   5       66.01       70.79      5.80 o 
  -7   2   5       44.62       47.52      5.20 o 
  -6   2   5        0.34        0.32      1.58 o 
  -5   2   5       35.84       33.32      2.78 o 
  -4   2   5       21.90       22.56      2.08 o 
  -3   2   5       34.46       33.61      2.08 o 
  -2   2   5      192.69      186.60      4.77 o 
  -1   2   5       29.00       34.30      2.55 o 
   1   2   5        0.00        3.13      1.73 o 
   2   2   5      128.17      129.48     20.98 o 
   3   2   5       34.23       36.28      2.87 o 
   4   2   5      118.86      110.61      6.27 o 
   5   2   5      107.24       96.78      6.55 o 
   6   2   5        5.36        7.13      3.50 o 
   7   2   5        4.53        1.31      3.46 o 
  -9   3   5        8.40        9.24      4.98 o 
  -8   3   5      174.33      164.50     11.62 o 
  -7   3   5       19.43       16.92      3.04 o 
  -6   3   5        8.99       11.31      2.55 o 
  -5   3   5       29.50       30.24      3.41 o 
  -4   3   5       52.07       55.40      2.85 o 
  -3   3   5      189.83      175.14      7.06 o 
  -2   3   5      216.79      211.47      7.70 o 
  -1   3   5      341.25      782.71     15.92 o 
   0   3   5       64.12       73.50      3.93 o 
   1   3   5        9.09        8.19      1.68 o 
   2   3   5      128.38      128.30      4.89 o 
   3   3   5       18.01       17.78      2.55 o 
   4   3   5      216.88      230.54      7.45 o 
   5   3   5       27.28       26.63      7.05 o 
   6   3   5      201.04      197.84     10.16 o 
  -9   4   5       20.84       27.00      6.42 o 
  -8   4   5        7.69        5.72      4.22 o 
  -7   4   5        9.34        5.85      6.38 o 
  -6   4   5        0.33        0.41      1.86 o 
  -5   4   5       72.04       72.23      4.99 o 
  -4   4   5        8.86        8.37      3.49 o 
  -2   4   5        2.95        9.36      1.96 o 
  -1   4   5      430.56      435.94      9.87 o 
   0   4   5       63.66       68.48      3.38 o 
   1   4   5       97.10       88.21      4.00 o 
   2   4   5       24.13       27.45      2.73 o 
   3   4   5        7.21        6.77      2.72 o 
   4   4   5       12.36       12.16      3.57 o 
   5   4   5        5.54        5.33      2.32 o 
   6   4   5       87.34       96.91      8.23 o 
  -8   5   5        4.98        3.10      3.90 o 
  -7   5   5       22.37       23.30      3.54 o 
  -6   5   5       10.12       14.71      2.86 o 
  -5   5   5      212.19      227.31     31.58 o 
  -4   5   5      244.13      274.17     18.24 o 
  -2   5   5        0.26        0.17      1.54 o 
  -1   5   5      476.17      466.15     10.70 o 
   0   5   5      166.79      146.97      5.15 o 
   1   5   5      342.79      320.99     10.60 o 
   2   5   5        4.40        3.41      1.91 o 
   3   5   5      112.59      106.33      5.13 o 
   4   5   5        0.47       -2.65      2.42 o 
   5   5   5        0.04       -3.73      2.61 o 
  -8   6   5       10.55        8.44      4.43 o 
  -7   6   5       29.87       32.55      4.02 o 
  -6   6   5      169.35      180.75      8.13 o 
  -5   6   5      177.51      168.89     10.81 o 
  -4   6   5      169.21      157.56      7.11 o 
  -3   6   5        0.51        0.17      1.87 o 
  -2   6   5        7.69       13.84      3.71 o 
  -1   6   5        9.60       11.76      2.55 o 
   0   6   5        1.00        8.98      2.61 o 
   1   6   5      128.23      192.31     18.21 o 
   2   6   5        2.80        1.38      1.97 o 
   3   6   5       46.65       40.71      6.85 o 
   4   6   5        1.08        1.85      2.14 o 
   5   6   5        4.07       -0.96      5.23 o 
  -8   7   5       50.04       54.70      8.34 o 
  -7   7   5       11.20       12.06      4.70 o 
  -6   7   5      121.23      119.48      6.67 o 
  -5   7   5       15.63       17.89      3.80 o 
  -4   7   5      128.47      136.71      6.82 o 
  -3   7   5      357.93      314.46     10.91 o 
  -2   7   5       97.18       90.11      6.10 o 
  -1   7   5      189.66      171.60      7.60 o 
   0   7   5      310.83      287.85      8.36 o 
   1   7   5      465.06      440.34     11.49 o 
   2   7   5       10.33        9.06      2.38 o 
   3   7   5       16.37       16.34      3.87 o 
   4   7   5        4.49        5.72      2.88 o 
  -8   8   5       22.02       20.60      6.00 o 
  -7   8   5        0.02        0.23      3.51 o 
  -6   8   5       11.82       11.03      4.65 o 
  -5   8   5        8.69       11.34      2.97 o 
  -4   8   5        5.81        4.13      2.53 o 
  -3   8   5      131.76      102.82      6.11 o 
  -2   8   5      108.81      100.92     10.86 o 
  -1   8   5      158.41      139.19     21.50 o 
   0   8   5      209.51      196.63      8.53 o 
   1   8   5       20.71       12.64      2.90 o 
   2   8   5       22.70       24.71      3.36 o 
   3   8   5      428.15      419.34     12.33 o 
  -7   9   5       48.90       46.20      7.76 o 
  -6   9   5       24.31       23.18      5.64 o 
  -5   9   5       18.26       25.10      7.61 o 
  -4   9   5        1.14        6.30      4.03 o 
  -3   9   5       50.75       62.02      5.65 o 
  -2   9   5       53.96       48.99      5.04 o 
  -1   9   5       94.44       75.74      5.98 o 
   0   9   5        8.96        7.05      2.66 o 
   1   9   5      336.54      289.88     11.38 o 
   2   9   5        0.61       -2.24      2.74 o 
   3   9   5       30.89       19.56      3.66 o 
  -7  10   5       44.53       42.03      7.65 o 
  -6  10   5        7.48        5.64      4.28 o 
  -5  10   5        9.63       16.54      3.57 o 
  -4  10   5        5.60        9.65      3.05 o 
  -3  10   5      311.49      282.89     11.33 o 
  -2  10   5       80.89       90.32      7.00 o 
  -1  10   5       44.04       37.67      4.65 o 
   0  10   5       19.90       15.54      3.45 o 
   1  10   5        3.28        2.79      4.89 o 
   2  10   5       20.53       24.94      4.16 o 
  -6  11   5       23.31       37.47      7.26 o 
  -5  11   5        0.83        0.49      2.48 o 
  -4  11   5       20.99       17.41      3.96 o 
  -3  11   5        6.38        2.98      2.82 o 
  -2  11   5        2.01        5.95      2.94 o 
  -1  11   5        0.01       16.54      5.03 o 
   0  11   5       25.82       24.39      4.39 o 
  -4  12   5        0.07        0.79      2.66 o 
  -3  12   5        0.98       21.50      4.09 o 
  -2  12   5       21.99       30.75      7.39 o 
   0 -13   6       94.90      107.70      7.61 o 
   1 -13   6       74.68       78.08      9.41 o 
   2 -13   6        3.68       11.58      4.92 o 
   3 -13   6       12.80       12.33      5.18 o 
  -2 -12   6       45.61       45.14      8.89 o 
  -1 -12   6        1.55        1.58      2.86 o 
   0 -12   6       86.95       89.77      6.89 o 
   1 -12   6      167.05      172.14     12.09 o 
   2 -12   6       15.64       23.33      5.57 o 
   3 -12   6       30.87       30.69      6.23 o 
   4 -12   6       98.07      110.52      9.78 o 
  -3 -11   6        1.62        2.16      3.25 o 
  -2 -11   6       82.13       71.23      6.48 o 
  -1 -11   6        0.38        1.10      2.60 o 
   0 -11   6       33.08       49.90      4.95 o 
   1 -11   6       46.51       57.09      7.76 o 
   2 -11   6       27.12       32.83      6.12 o 
   3 -11   6       72.61       70.57      8.34 o 
   4 -11   6       45.94       35.34      4.18 o 
   5 -11   6       87.07       86.42      7.03 o 
  -4 -10   6       98.21      100.37      9.36 o 
  -3 -10   6       70.80       71.37      6.47 o 
  -2 -10   6       19.29       11.21      3.58 o 
  -1 -10   6       40.04       40.89      4.67 o 
   0 -10   6      700.75      782.15     50.84 o 
   1 -10   6       36.46       44.14      4.30 o 
   2 -10   6       31.77       18.27      4.92 o 
   3 -10   6      292.83      275.15     10.30 o 
   4 -10   6       52.15       46.20      4.61 o 
   5 -10   6        0.00       -2.39      2.26 o 
   6 -10   6        0.12        1.48      2.66 o 
  -5  -9   6        3.59        2.26      5.35 o 
  -4  -9   6      229.04      210.06     14.87 o 
  -3  -9   6       36.60       39.00      4.83 o 
  -2  -9   6      381.58      367.49     12.99 o 
  -1  -9   6      110.43      118.21      6.60 o 
   0  -9   6        1.57       11.92      3.49 o 
   1  -9   6        0.55        0.15      1.84 o 
   2  -9   6      425.03      368.94     11.87 o 
   3  -9   6       44.83       44.63      4.23 o 
   4  -9   6       21.96       16.70      3.16 o 
   5  -9   6        3.42        2.08      2.40 o 
   6  -9   6      125.85      111.96      7.06 o 
  -5  -8   6        0.81        1.42      2.65 o 
  -4  -8   6        0.82       -0.30      2.36 o 
  -3  -8   6        0.36       -0.16      2.55 o 
  -2  -8   6       58.89       53.32      4.72 o 
  -1  -8   6       38.35       45.11      4.27 o 
   0  -8   6      608.19      557.83     16.16 o 
   1  -8   6       47.24       57.63      3.28 o 
   2  -8   6        1.23        0.73      1.85 o 
   3  -8   6       39.32       31.47      3.52 o 
   4  -8   6        3.32        2.15      2.11 o 
   5  -8   6      105.89       93.31      6.11 o 
   6  -8   6      165.41      157.81      8.21 o 
   7  -8   6       10.67       10.95      4.66 o 
  -6  -7   6        4.96        3.89      3.10 o 
  -5  -7   6       24.58       22.21      3.95 o 
  -4  -7   6       64.44       60.85     11.75 o 
  -3  -7   6        0.28        0.74      2.25 o 
  -2  -7   6       10.12       10.54      2.89 o 
  -1  -7   6       89.64       85.60      5.23 o 
   0  -7   6      282.31      291.54     14.93 o 
   1  -7   6      108.52       98.26      3.93 o 
   2  -7   6      148.04      144.15      6.19 o 
   3  -7   6      116.28      118.11      5.84 o 
   4  -7   6        3.15        4.72      2.21 o 
   5  -7   6      116.07      105.54      6.33 o 
   6  -7   6       93.82       86.88      6.76 o 
   7  -7   6       13.91       24.30     10.69 o 
  -6  -6   6       32.60       32.68      4.75 o 
  -5  -6   6       90.44       75.09      6.22 o 
  -4  -6   6      121.45      125.05      7.20 o 
  -3  -6   6        0.28       -0.35      1.91 o 
  -2  -6   6      749.61      702.65     19.40 o 
  -1  -6   6      302.34      283.91      9.63 o 
   0  -6   6       98.98       85.31      4.45 o 
   1  -6   6       13.00        8.18      1.87 o 
   2  -6   6        4.96        3.09      2.45 o 
   3  -6   6      329.62      316.25     10.40 o 
   4  -6   6        9.76       14.07      2.95 o 
   5  -6   6      128.34      121.61      6.54 o 
   6  -6   6        6.20        5.13      2.83 o 
   7  -6   6       42.14       49.91      5.52 o 
  -7  -5   6        4.05        2.33      2.96 o 
  -6  -5   6       50.50       40.98      5.28 o 
  -5  -5   6        0.88        1.37      2.44 o 
  -4  -5   6      156.66      145.63      7.31 o 
  -3  -5   6      158.56      154.27     12.65 o 
  -2  -5   6      294.30      308.05     16.51 o 
  -1  -5   6       50.78       73.31      4.49 o 
   0  -5   6       13.22       17.58      1.58 o 
   1  -5   6      225.63      216.28      5.70 o 
   2  -5   6      247.21      284.00     10.83 o 
   3  -5   6      506.97      468.00     17.11 o 
   4  -5   6       88.41       90.19      5.32 o 
   5  -5   6      103.79      100.73      5.96 o 
   6  -5   6       91.18       89.80      8.17 o 
   7  -5   6       50.21       59.06      5.83 o 
  -7  -4   6        0.49       -1.88      3.86 o 
  -6  -4   6       97.00      105.76      8.04 o 
  -5  -4   6      121.35      107.34      6.54 o 
  -4  -4   6      226.35      246.36      9.84 o 
  -3  -4   6      339.92      323.32     10.85 o 
  -2  -4   6       47.96       53.98      5.51 o 
  -1  -4   6      242.55      260.14      8.53 o 
   0  -4   6      191.82      183.11      4.79 o 
   1  -4   6      309.07      323.39      7.53 o 
   2  -4   6      667.28      696.19     14.82 o 
   3  -4   6       60.33       60.53      4.24 o 
   4  -4   6       73.62       68.39      5.00 o 
   5  -4   6      115.47      104.03      6.15 o 
   6  -4   6       15.53       12.00      5.26 o 
   7  -4   6       19.82       16.14      5.89 o 
  -8  -3   6       36.60       30.75      5.29 o 
  -7  -3   6        5.78        0.77      2.72 o 
  -6  -3   6      192.74      202.93      9.31 o 
  -5  -3   6        6.31        4.62      2.89 o 
  -4  -3   6      193.46      171.06      7.76 o 
  -3  -3   6      457.71      450.87     13.41 o 
  -2  -3   6      285.92      306.97      9.77 o 
  -1  -3   6        5.28        3.83      1.67 o 
   0  -3   6       22.08       22.22      1.57 o 
   1  -3   6      310.29      331.00      7.63 o 
   2  -3   6      749.80      778.04     15.77 o 
   3  -3   6       78.23       74.46      4.45 o 
   4  -3   6       31.10       29.86      3.58 o 
   5  -3   6       75.12       80.37      8.14 o 
   6  -3   6       40.85       65.88      5.96 o 
   7  -3   6       13.35       16.35      3.72 o 
  -8  -2   6       29.29       27.79      4.85 o 
  -7  -2   6      153.15      160.16      8.71 o 
  -6  -2   6      134.38      123.12      8.12 o 
  -5  -2   6        0.02        0.89      2.21 o 
  -4  -2   6      171.11      182.10      7.76 o 
  -3  -2   6      870.74      876.97     17.61 o 
  -2  -2   6       28.04       26.94      2.75 o 
  -1  -2   6       55.54       67.62      3.96 o 
   0  -2   6     1613.32     1652.50     31.28 o 
   1  -2   6      118.69      103.93      4.44 o 
   2  -2   6      732.61      755.44     15.47 o 
   3  -2   6        0.11       -2.36      1.57 o 
   4  -2   6       41.44       36.42      3.85 o 
   5  -2   6       24.80       25.98      3.70 o 
   6  -2   6        3.33        2.96      2.48 o 
   7  -2   6       62.19       68.82      6.48 o 
  -8  -1   6       32.59       27.50      4.83 o 
  -7  -1   6       17.93       10.16      5.60 o 
  -6  -1   6     1105.76     1042.94     27.91 o 
  -5  -1   6     1217.20     1209.27     24.65 o 
  -4  -1   6      913.77      964.21     19.66 o 
  -3  -1   6        0.33        0.29      1.21 o 
  -2  -1   6      834.17     1006.68     19.68 o 
  -1  -1   6     1408.04     1531.34     29.09 o 
   0  -1   6       24.89       11.52      2.03 o 
   1  -1   6      294.12      335.77      7.79 o 
   2  -1   6     1575.19     1696.07     32.52 o 
   3  -1   6       10.83        8.56      1.55 o 
   4  -1   6        0.84        2.23      3.18 o 
   5  -1   6       74.10       76.56      6.07 o 
   6  -1   6      115.74      121.15     11.57 o 
   7  -1   6       23.72       25.80      4.40 o 
  -8   0   6      206.92      210.15     13.69 o 
  -7   0   6       14.89       14.24      3.42 o 
  -6   0   6        7.21        5.07      1.97 o 
  -5   0   6       93.31      100.60      5.55 o 
  -4   0   6      134.68      149.67      4.83 o 
  -3   0   6     2037.21     2596.29     48.61 o 
  -2   0   6      192.26      232.61     11.11 o 
  -1   0   6       80.80       76.79      7.47 o 
   0   0   6      821.25      860.00     65.36 o 
   1   0   6       25.55       25.82      2.02 o 
   2   0   6        9.38        9.35      1.58 o 
   3   0   6       31.70       31.07      2.48 o 
   4   0   6      156.20      172.64      7.72 o 
   5   0   6      144.00      148.02      8.58 o 
   6   0   6        5.59        1.77      4.59 o 
   7   0   6        1.14        0.01      2.75 o 
  -8   1   6       37.01       46.84      7.14 o 
  -7   1   6       67.05       59.71      6.56 o 
  -6   1   6      187.07      193.27      7.08 o 
  -5   1   6      425.37      872.94     76.15 o 
  -4   1   6        3.84        4.17      1.70 o 
  -3   1   6      820.78      799.94     16.26 o 
  -2   1   6      673.93      699.09     14.26 o 
  -1   1   6      143.39      146.11      7.45 o 
   0   1   6       54.40       62.32      2.86 o 
   1   1   6        6.31        6.46      1.43 o 
   2   1   6      149.99      148.42     17.22 o 
   3   1   6      762.72      741.13     20.12 o 
   4   1   6       52.69       52.25      4.88 o 
   5   1   6       94.12       89.29      6.33 o 
   6   1   6       68.08       69.67      6.42 o 
  -8   2   6       39.56       45.05      7.04 o 
  -7   2   6        4.36        4.20      2.37 o 
  -6   2   6       75.30       84.31      5.83 o 
  -5   2   6      879.42      843.60     17.84 o 
  -4   2   6        0.13        0.87      1.33 o 
  -3   2   6       11.45       11.46      1.47 o 
  -2   2   6      525.85      510.77     10.93 o 
  -1   2   6      111.26      106.73      3.68 o 
   0   2   6       55.27       53.45      3.71 o 
   1   2   6        0.35        0.54      1.98 o 
   2   2   6      176.08      196.11      6.16 o 
   3   2   6      414.03      429.46     10.88 o 
   4   2   6        3.68        4.18      1.81 o 
   5   2   6      245.35      243.67     10.47 o 
   6   2   6       37.05       37.26      5.21 o 
  -8   3   6        4.58        2.92      2.62 o 
  -7   3   6       14.26       14.05      2.98 o 
  -6   3   6       33.36       34.70      9.73 o 
  -5   3   6     1206.67     1093.87     27.77 o 
  -4   3   6        3.91        2.00      1.83 o 
  -3   3   6       56.34       53.97      4.09 o 
  -2   3   6        2.55        1.54      1.54 o 
  -1   3   6      153.41      157.59      5.64 o 
   0   3   6     1525.60     1459.33     35.21 o 
   1   3   6        7.38        7.36      2.12 o 
   2   3   6       12.27       11.95      3.04 o 
   3   3   6        0.91       -0.85      1.62 o 
   4   3   6        0.10       -0.04      2.63 o 
   5   3   6      672.06      642.92     20.33 o 
   6   3   6        8.89        5.83      3.84 o 
  -8   4   6      142.98      155.38     12.07 o 
  -7   4   6        0.34       -1.92      1.94 o 
  -6   4   6       56.21       58.85      4.86 o 
  -5   4   6      618.76      574.74     16.55 o 
  -3   4   6      169.99      174.89      7.12 o 
  -2   4   6        8.66        4.27      1.96 o 
  -1   4   6       13.91       10.66      2.03 o 
   0   4   6      242.32      239.12      6.84 o 
   1   4   6      122.82      123.10      7.93 o 
   2   4   6        4.08        4.83      1.82 o 
   3   4   6        1.07        2.07      1.69 o 
   4   4   6        3.07        1.45      2.09 o 
   5   4   6      192.36      209.71     10.96 o 
  -8   5   6      217.58      245.44     14.74 o 
  -7   5   6       15.53       15.27      3.17 o 
  -6   5   6      106.63      118.14      9.21 o 
  -5   5   6      134.08      255.49     13.45 o 
  -4   5   6      116.60      188.20      7.81 o 
  -3   5   6      183.46      180.65      7.50 o 
  -2   5   6        8.74        8.72      2.37 o 
  -1   5   6        0.28        0.17      1.40 o 
   0   5   6       13.23       12.54      2.11 o 
   1   5   6        5.50        7.73      2.43 o 
   2   5   6       74.51       74.68      4.49 o 
   3   5   6      213.14      205.13      7.38 o 
   4   5   6       25.84       25.77      3.86 o 
   5   5   6       87.07       85.92      7.73 o 
  -8   6   6      117.36      127.79     10.80 o 
  -7   6   6       73.29       93.86      6.44 o 
  -5   6   6       55.10       49.80      6.58 o 
  -4   6   6      106.29      101.13      5.94 o 
  -3   6   6        0.02        2.99      2.12 o 
  -2   6   6       68.94       69.12      5.26 o 
  -1   6   6       92.80      113.02      6.13 o 
   0   6   6       14.27       15.56      2.40 o 
   1   6   6       25.20       25.78      2.95 o 
   2   6   6       23.22       25.86      3.93 o 
   3   6   6      118.05      108.49      6.09 o 
   4   6   6       13.69       10.18      2.98 o 
  -8   7   6       30.23       31.29      6.46 o 
  -7   7   6      173.22      202.21      9.93 o 
  -6   7   6        2.72        3.17      2.52 o 
  -5   7   6      140.49      132.50      7.03 o 
  -4   7   6       51.10       46.21      4.68 o 
  -3   7   6        0.54        0.30      2.01 o 
  -2   7   6       16.37       24.16      3.57 o 
  -1   7   6      355.38      291.66     10.71 o 
   0   7   6      162.18      159.84     16.41 o 
   1   7   6       35.89       27.73      3.19 o 
   2   7   6       17.62       15.08      2.83 o 
   3   7   6        4.56       -0.44      5.13 o 
   4   7   6        0.44       -2.90      4.09 o 
  -7   8   6       20.45       15.84      3.65 o 
  -6   8   6       11.33        8.96      4.59 o 
  -5   8   6      181.54      133.85      7.39 o 
  -4   8   6       55.54       57.18      5.36 o 
  -3   8   6      495.41      555.27     17.02 o 
  -2   8   6      173.52      154.60     10.21 o 
  -1   8   6        4.36        0.68      2.24 o 
   0   8   6        9.01       15.45      8.25 o 
   1   8   6      128.65      105.42      6.49 o 
   2   8   6        6.47        3.76      2.32 o 
   3   8   6       16.97       19.67      5.05 o 
  -7   9   6       50.89       49.94      8.33 o 
  -6   9   6       88.33       83.74      9.77 o 
  -5   9   6       57.67       44.38      8.28 o 
  -4   9   6        0.51        2.62      3.32 o 
  -3   9   6      130.56      114.96      6.95 o 
  -2   9   6        0.49        1.32      2.56 o 
  -1   9   6      378.76      327.22     12.33 o 
   0   9   6        2.34        2.10      2.43 o 
   1   9   6        8.99       11.88      3.20 o 
   2   9   6        6.50        5.78      2.65 o 
  -6  10   6        0.10       49.51      7.32 o 
  -5  10   6       14.41       23.67      5.96 o 
  -4  10   6       49.19       38.71      5.00 o 
  -3  10   6        0.06        2.34      2.62 o 
  -2  10   6        6.07       -0.33      5.65 o 
  -1  10   6       59.34       68.81      7.72 o 
   0  10   6       94.05       79.97      6.73 o 
   1  10   6        0.59       -0.37      2.27 o 
  -5  11   6        7.91        4.15      3.64 o 
  -4  11   6       57.24       50.07      5.88 o 
  -3  11   6       80.80       80.72      7.12 o 
  -2  11   6        4.52       10.48      3.61 o 
  -1  11   6        0.02       -0.04      2.78 o 
  -1 -12   7      195.77      202.69      9.88 o 
   0 -12   7        1.06        4.64      2.87 o 
   1 -12   7       46.98       55.12      8.05 o 
   2 -12   7       12.77       11.21      4.93 o 
   3 -12   7        4.55        9.15      4.69 o 
   4 -12   7       38.44       41.28      7.15 o 
  -3 -11   7        1.49        0.64      3.08 o 
  -2 -11   7       18.69       22.86      5.50 o 
  -1 -11   7      212.84      198.19      9.49 o 
   0 -11   7       41.76       39.92      4.68 o 
   1 -11   7       12.54       22.36      5.72 o 
   2 -11   7        2.47        3.50      3.75 o 
   3 -11   7       21.53       17.05      5.23 o 
   4 -11   7       99.13       72.17      8.79 o 
   5 -11   7        0.57       -4.08      3.63 o 
  -4 -10   7        1.91       -1.50      2.96 o 
  -3 -10   7       42.68       39.89      5.26 o 
  -2 -10   7      234.51      242.26     10.43 o 
  -1 -10   7       30.15       41.66      4.74 o 
   0 -10   7       53.99       57.12      8.88 o 
   1 -10   7        5.33        7.12      4.02 o 
   2 -10   7        0.99        1.98      3.33 o 
   3 -10   7       48.90       48.77      7.18 o 
   4 -10   7        5.79       11.82      5.68 o 
   5 -10   7        5.68        4.94      5.21 o 
  -5  -9   7       22.29       18.51      7.11 o 
  -4  -9   7      209.21      207.76     16.56 o 
  -3  -9   7       15.65       20.09      6.70 o 
  -2  -9   7        0.02       -1.18      2.36 o 
  -1  -9   7      190.97      173.77      7.97 o 
   0  -9   7       32.10       28.21      3.61 o 
   1  -9   7      132.22      133.81      9.81 o 
   2  -9   7       14.19       12.57      4.46 o 
   3  -9   7        4.68        4.14      2.66 o 
   4  -9   7       14.42       14.65      3.18 o 
   5  -9   7       16.58       18.14      3.54 o 
   6  -9   7        9.14       11.67      3.33 o 
  -5  -8   7        7.03       18.98     10.99 o 
  -2  -8   7       51.24       49.63      4.77 o 
  -1  -8   7      213.39      204.99      8.47 o 
   0  -8   7      218.84      207.73      8.27 o 
   1  -8   7       23.98       28.74      3.27 o 
   2  -8   7        0.71       -0.54      1.73 o 
   3  -8   7       78.53       75.30      8.70 o 
   4  -8   7       16.09       21.49      4.66 o 
   5  -8   7       51.08       43.98      6.07 o 
   6  -8   7       42.19       47.23      5.37 o 
  -3  -7   7        0.67        1.64      2.49 o 
  -2  -7   7        0.01       -3.60      2.40 o 
  -1  -7   7      151.72      147.80      9.01 o 
   0  -7   7       42.17       43.04      4.03 o 
   1  -7   7        2.17        5.87      2.11 o 
   2  -7   7        9.23        3.90      3.77 o 
   3  -7   7       63.20       61.08      4.73 o 
   4  -7   7        5.64        9.18      2.83 o 
   5  -7   7       92.88       85.04      5.98 o 
   6  -7   7       65.47       67.50      6.05 o 
  -6  -6   7       91.53       96.63      8.80 o 
  -5  -6   7       13.02       14.24      3.63 o 
  -4  -6   7      422.68      404.25     17.56 o 
  -3  -6   7       15.91       11.51      2.92 o 
  -2  -6   7       35.04       34.61      3.96 o 
  -1  -6   7        2.85        4.48      4.14 o 
   0  -6   7       76.19       79.98      4.96 o 
   1  -6   7       56.82       43.36      2.71 o 
   2  -6   7       71.81       71.58      4.83 o 
   3  -6   7      388.82      373.94     11.87 o 
   4  -6   7       70.83       75.87      5.21 o 
   5  -6   7      200.23      204.10     18.94 o 
   6  -6   7       44.33       40.89      4.91 o 
   7  -6   7      250.21      255.74     14.84 o 
  -7  -5   7        2.69        4.74      3.34 o 
  -6  -5   7       86.10      104.04      7.27 o 
  -5  -5   7      122.81      123.85      7.12 o 
  -4  -5   7      155.23      134.90      6.97 o 
  -3  -5   7      138.54      136.94      6.84 o 
  -2  -5   7       37.73       51.03      4.39 o 
  -1  -5   7       47.65       45.99      3.96 o 
   0  -5   7        0.78       -0.47      0.98 o 
   1  -5   7      380.47      395.05      9.10 o 
   2  -5   7      143.18      116.90      5.32 o 
   3  -5   7      368.43      364.87     11.63 o 
   4  -5   7       78.04       83.46      5.42 o 
   5  -5   7      734.16      731.28     21.21 o 
   6  -5   7       20.62       30.66      5.83 o 
   7  -5   7      484.01      448.57     16.29 o 
  -7  -4   7        7.47       12.16      4.48 o 
  -6  -4   7        3.21        1.98      2.76 o 
  -5  -4   7       24.43       26.68      6.73 o 
  -4  -4   7      101.82      135.44      7.05 o 
  -3  -4   7        0.01        2.16      2.40 o 
  -2  -4   7       78.35       81.79      5.65 o 
  -1  -4   7       54.15       48.00      3.82 o 
   0  -4   7       38.38       43.23      2.42 o 
   1  -4   7       68.80       47.56      2.64 o 
   2  -4   7       17.90       10.82      2.02 o 
   3  -4   7      992.65      931.71     24.37 o 
   4  -4   7       34.09       37.28      4.07 o 
   5  -4   7      285.62      265.18     10.44 o 
   6  -4   7      137.06      128.13      8.23 o 
   7  -4   7      101.15       87.75      7.37 o 
  -7  -3   7       10.44        8.38      3.41 o 
  -6  -3   7       67.58       67.78      5.89 o 
  -5  -3   7       26.69       39.78      4.31 o 
  -4  -3   7       90.61       86.08      5.54 o 
  -3  -3   7       17.28       14.01      4.82 o 
  -2  -3   7      111.67      110.17      7.11 o 
  -1  -3   7       67.11       62.14      4.06 o 
   0  -3   7      103.51      113.16      3.73 o 
   1  -3   7        1.42        1.57      1.18 o 
   2  -3   7        0.31       -1.34      1.16 o 
   3  -3   7      369.45      355.36     11.36 o 
   4  -3   7       35.98       31.94      5.91 o 
   5  -3   7        7.22        5.15      3.40 o 
   6  -3   7       83.89       78.72      6.41 o 
   7  -3   7       34.07       26.33      5.71 o 
  -8  -2   7       31.08       22.19      4.77 o 
  -7  -2   7        5.74       20.45     11.20 o 
  -6  -2   7      497.36      475.82     15.54 o 
  -5  -2   7        8.98        9.98      2.70 o 
  -4  -2   7        4.76        7.49      2.51 o 
  -3  -2   7      158.93      155.77      6.62 o 
  -2  -2   7       17.16       15.93      2.52 o 
  -1  -2   7      157.35      150.40      4.29 o 
   0  -2   7      486.45      486.11     12.88 o 
   1  -2   7       13.02       15.54      2.33 o 
   2  -2   7       56.55       53.94      2.95 o 
   3  -2   7        3.63        2.76      2.09 o 
   4  -2   7      129.33      126.10      6.54 o 
   5  -2   7        0.66        1.66      3.73 o 
   6  -2   7        6.80        8.00      2.96 o 
   7  -2   7       39.55       41.98      5.40 o 
  -8  -1   7      194.93      201.96     14.00 o 
  -7  -1   7       70.90       68.32      6.08 o 
  -6  -1   7        2.11        1.50      3.05 o 
  -5  -1   7        0.37        1.05      2.14 o 
  -4  -1   7       40.90       58.85      4.56 o 
  -3  -1   7       28.46       24.05      1.93 o 
  -2  -1   7      287.66      295.95      7.07 o 
  -1  -1   7        8.08        8.88      1.41 o 
   0  -1   7      988.01      945.29     27.30 o 
   1  -1   7        0.01       -0.94      1.45 o 
   2  -1   7       39.30       33.01      2.49 o 
   3  -1   7      145.30      152.73      6.79 o 
   4  -1   7       67.25       68.68      5.32 o 
   5  -1   7        8.91       10.37      2.99 o 
   6  -1   7      131.04      122.82     20.85 o 
  -8   0   7        4.68        4.55      4.14 o 
  -7   0   7       22.96       18.43      5.02 o 
  -5   0   7       14.45       12.82      2.87 o 
  -4   0   7       76.66       84.25      3.71 o 
  -3   0   7      163.63      161.21      4.92 o 
  -2   0   7       98.01       93.23      3.52 o 
  -1   0   7       46.23       47.24      2.62 o 
   0   0   7      100.34      100.00      4.62 o 
   1   0   7       30.79       33.79      2.50 o 
   2   0   7      119.09      108.71      4.18 o 
   3   0   7       32.31       34.52      2.78 o 
   4   0   7      256.87      229.14     14.56 o 
   5   0   7       89.21       83.28      6.20 o 
   6   0   7        8.53        4.79      3.07 o 
  -8   1   7      120.41      120.48     10.48 o 
  -7   1   7       63.00       62.07      7.99 o 
  -6   1   7       48.66       64.88      7.65 o 
  -5   1   7        0.01       -0.93      1.49 o 
  -4   1   7        2.95        4.84      1.57 o 
  -3   1   7      522.28      524.90     11.72 o 
  -2   1   7        1.71        2.20      1.25 o 
  -1   1   7      434.60      437.73      9.89 o 
   0   1   7      371.68      371.75      8.81 o 
   1   1   7      363.29      391.21      9.46 o 
   2   1   7       16.83       14.82      2.08 o 
   3   1   7        0.00        0.46      1.45 o 
   4   1   7       15.01       15.87      3.26 o 
   5   1   7       70.16       69.51      6.08 o 
   6   1   7        3.11       -1.92      2.63 o 
  -8   2   7      144.74      154.05     11.97 o 
  -5   2   7        4.83        6.35      2.70 o 
  -4   2   7        0.02       -0.12      1.75 o 
  -3   2   7      213.59      210.90      5.78 o 
  -2   2   7       20.34       20.90      1.87 o 
  -1   2   7      640.16      622.65     13.38 o 
   0   2   7       55.82       69.81      6.53 o 
   1   2   7      652.42      646.82     14.36 o 
   2   2   7        4.55        4.38      1.92 o 
   3   2   7       76.43       76.22      4.24 o 
   4   2   7       15.72       21.47      3.97 o 
   5   2   7       17.21       17.86      6.65 o 
   6   2   7        9.85        4.83      4.88 o 
  -8   3   7       12.85        8.40      3.91 o 
  -7   3   7       92.02       87.70      5.97 o 
  -6   3   7      222.60      222.02      8.94 o 
  -5   3   7        7.63        4.70      2.77 o 
  -4   3   7      711.24      704.07     19.04 o 
  -3   3   7       16.56       16.66      3.19 o 
  -2   3   7       44.19       37.31      2.48 o 
  -1   3   7       26.04       25.81      2.34 o 
   0   3   7       32.36       30.33      2.62 o 
   1   3   7      141.70      128.31      5.04 o 
   2   3   7       98.50       94.44      4.67 o 
   3   3   7      213.63      219.94      7.35 o 
   4   3   7       20.78       18.54      3.90 o 
   5   3   7      350.79      350.05     18.11 o 
  -8   4   7       34.93       45.64      5.00 o 
  -7   4   7        1.85        2.35      2.30 o 
  -6   4   7       18.90       21.61      3.58 o 
  -5   4   7      248.00      223.12      8.82 o 
  -4   4   7      751.62      747.16     28.27 o 
  -3   4   7        3.71        5.82      2.33 o 
  -2   4   7       68.14       55.75      4.51 o 
  -1   4   7       60.16       54.19      3.31 o 
   0   4   7       92.08       82.65      4.07 o 
   1   4   7      255.33      247.46      7.55 o 
   2   4   7       18.62       23.76      2.86 o 
   3   4   7      792.10      800.61     18.53 o 
   4   4   7        9.11       10.90      2.68 o 
   5   4   7      504.41      499.60     17.86 o 
  -8   5   7       96.11      100.38      7.31 o 
  -7   5   7        8.50        8.23      2.75 o 
  -6   5   7       14.19       22.61      3.54 o 
  -5   5   7       42.66       37.24      3.97 o 
  -4   5   7       90.17       80.91      8.40 o 
  -3   5   7      193.36      191.12      8.02 o 
  -2   5   7       68.58       76.53      5.45 o 
  -1   5   7       14.00        8.65      2.56 o 
   0   5   7       89.84       86.20      4.32 o 
   1   5   7       25.33       26.65      3.68 o 
   2   5   7       10.29        6.45      2.19 o 
   3   5   7      148.45      153.57      9.27 o 
   4   5   7        4.87        6.57      2.57 o 
  -8   6   7      135.90      154.69     11.91 o 
  -6   6   7        6.73        7.08      3.03 o 
  -5   6   7       33.73       40.31      6.37 o 
  -4   6   7       43.74       49.93      6.49 o 
  -3   6   7        0.20       -1.90      1.90 o 
  -2   6   7       10.36       18.34     10.29 o 
  -1   6   7        3.64        5.43      2.26 o 
   0   6   7       95.53       88.60      5.92 o 
   1   6   7        2.73        1.90      1.90 o 
   2   6   7        1.76       -4.93      4.52 o 
   3   6   7       26.84       20.39      3.28 o 
   4   6   7        0.64       -3.03      2.02 o 
  -8   7   7       12.38       18.84      5.47 o 
  -7   7   7       75.43       87.80      6.89 o 
  -6   7   7      185.90      164.15      8.28 o 
  -5   7   7       45.55       37.78      4.49 o 
  -4   7   7      169.35      146.95      7.45 o 
  -3   7   7      256.79      201.75      8.80 o 
  -2   7   7       46.71       34.77      5.09 o 
  -1   7   7        0.63       -0.21      2.15 o 
   0   7   7        0.26        0.48      3.29 o 
   1   7   7        0.52        0.38      2.20 o 
   2   7   7        8.94       10.38      2.90 o 
   3   7   7        0.22       -2.62      5.57 o 
  -7   8   7       67.07       59.28      5.89 o 
  -6   8   7        0.98        1.89      2.58 o 
  -5   8   7       25.07       22.47      5.12 o 
  -4   8   7        9.09       21.80      4.97 o 
  -3   8   7       77.30       82.61     12.91 o 
  -2   8   7       10.22       10.49      3.01 o 
  -1   8   7       13.69       18.50      3.45 o 
   0   8   7      104.48      110.09     11.42 o 
   1   8   7       45.09       41.30      4.91 o 
   2   8   7       13.05       16.26      4.30 o 
  -6   9   7       12.50       12.53      5.20 o 
  -5   9   7       65.44       58.36      6.04 o 
  -4   9   7        0.03        1.05      3.08 o 
  -3   9   7       25.45       15.52      3.64 o 
  -2   9   7       15.43       22.86      6.13 o 
  -1   9   7       68.60       68.78      6.23 o 
   0   9   7      178.25      164.92      8.61 o 
   1   9   7       10.16       12.77      3.48 o 
  -5  10   7       47.75       45.86      6.31 o 
  -4  10   7        3.74        4.86      3.15 o 
  -3  10   7        0.16        1.05      2.62 o 
  -2  10   7        2.90        2.80      2.96 o 
  -1  10   7       81.91       74.41      6.64 o 
   0  10   7        6.39       10.66      6.91 o 
  -3  11   7       16.11       20.31      4.45 o 
  -2  11   7        2.94        5.14      3.43 o 
  -1 -12   8        0.09       -0.16      2.79 o 
   0 -12   8        8.72       12.44      5.50 o 
   1 -12   8       16.39       19.37      5.82 o 
   2 -12   8      222.34      256.92     16.12 o 
   3 -12   8       66.28       64.69      8.98 o 
  -2 -11   8       39.65       33.66      4.88 o 
  -1 -11   8        0.47        0.40      2.58 o 
   0 -11   8       55.91       64.20      8.85 o 
   1 -11   8       40.57       49.85      7.78 o 
   2 -11   8      277.68      260.12     15.58 o 
   3 -11   8       80.63       85.57      9.89 o 
   4 -11   8        0.11        0.37      3.80 o 
  -3 -10   8       33.19       27.56      4.47 o 
  -2 -10   8        8.48       12.02      3.41 o 
  -1 -10   8       74.72       76.35      8.26 o 
   0 -10   8      560.12      551.40     17.20 o 
   1 -10   8       31.42       23.91      5.63 o 
   2 -10   8        1.04       -1.10      3.55 o 
   3 -10   8       27.03       15.36      5.01 o 
   4 -10   8      164.66      162.51     12.21 o 
   5 -10   8       36.58       55.91      8.50 o 
  -4  -9   8       49.85       49.41      5.68 o 
  -3  -9   8       76.95       69.34      6.16 o 
  -2  -9   8        2.94        6.38      3.73 o 
  -1  -9   8       36.41       36.12      4.28 o 
   0  -9   8      449.81      437.55     14.10 o 
   1  -9   8       46.01       50.48      7.17 o 
   2  -9   8        5.42        7.90      4.07 o 
   3  -9   8        0.05        1.17      3.50 o 
   4  -9   8      127.62      136.06     10.89 o 
   5  -9   8       19.33       24.01      3.86 o 
  -5  -8   8        0.80        5.36      4.37 o 
  -4  -8   8        0.00        0.56      2.65 o 
  -3  -8   8      190.75      184.23      8.89 o 
  -2  -8   8        8.16       12.43      4.48 o 
  -1  -8   8        0.06        1.03      2.14 o 
   0  -8   8      133.87      143.91      6.95 o 
   1  -8   8       31.91       29.12      5.61 o 
   2  -8   8       57.24       56.67      7.30 o 
   3  -8   8      213.44      210.39     12.74 o 
   4  -8   8        1.12        2.56      2.46 o 
   5  -8   8        0.22        0.15      2.25 o 
   6  -8   8        3.88        2.26      3.36 o 
  -5  -7   8       85.96      100.16      7.63 o 
  -4  -7   8       83.43       89.91      6.87 o 
  -3  -7   8       19.30       11.97      3.10 o 
  -2  -7   8      120.53      143.24      7.30 o 
  -1  -7   8       67.85       77.20      8.31 o 
   0  -7   8      139.09      140.31     14.03 o 
   1  -7   8       48.90       48.39      7.63 o 
   2  -7   8      136.78      115.36      9.04 o 
   3  -7   8      708.34      375.17     16.11 o 
   4  -7   8        0.00       -0.89      1.95 o 
   5  -7   8        6.17       10.00      2.97 o 
   6  -7   8       28.18       32.98      4.71 o 
  -6  -6   8       52.53       44.34      5.31 o 
  -5  -6   8        2.18        1.61      3.46 o 
  -4  -6   8        3.78        0.92      3.21 o 
  -3  -6   8      593.50      603.23     25.31 o 
  -2  -6   8      131.23      136.42      6.96 o 
  -1  -6   8      500.43      489.81     14.79 o 
   0  -6   8     2109.15     2072.03     49.58 o 
   1  -6   8     1297.18     1259.48     49.42 o 
   2  -6   8      288.62      290.00      9.67 o 
   3  -6   8      306.66      287.71     10.11 o 
   4  -6   8      389.87      400.53     21.87 o 
   5  -6   8      626.22      613.67     18.80 o 
   6  -6   8      162.24      161.89     13.44 o 
  -7  -5   8        6.02       -2.34      2.61 o 
  -6  -5   8        3.41        1.69      2.83 o 
  -5  -5   8      379.57      375.84     14.76 o 
  -4  -5   8      470.26      464.84     15.10 o 
  -3  -5   8      129.11      141.58      7.02 o 
  -2  -5   8      233.13      228.78      8.88 o 
  -1  -5   8     1383.51     1310.39     32.76 o 
   0  -5   8        4.78        6.71      3.14 o 
   1  -5   8      351.20      314.43      7.86 o 
   2  -5   8      548.95      492.19     14.15 o 
   3  -5   8      598.26      560.64     16.29 o 
   4  -5   8      457.02      453.69     14.50 o 
   5  -5   8        0.41        2.40      2.48 o 
   6  -5   8      495.17      467.42     21.83 o 
  -7  -4   8        4.14        0.64      3.07 o 
  -6  -4   8       55.10       59.01      5.77 o 
  -5  -4   8        8.12       10.58      3.01 o 
  -4  -4   8        0.00        1.76      2.35 o 
  -3  -4   8      632.40      593.99     17.28 o 
  -2  -4   8      125.24      131.57      6.35 o 
  -1  -4   8      278.81      252.86      8.99 o 
   0  -4   8      915.98      915.31     23.56 o 
   1  -4   8      937.61      932.17     19.00 o 
   3  -4   8        0.63       -0.68      1.75 o 
   4  -4   8      121.39      142.86      6.95 o 
   5  -4   8      202.05      213.11      9.28 o 
   6  -4   8       19.25       18.11      3.67 o 
  -7  -3   8       32.12       28.84      4.61 o 
  -6  -3   8      140.44      144.73      7.81 o 
  -5  -3   8       16.77       17.91      4.76 o 
  -4  -3   8       73.36       65.27      8.85 o 
  -3  -3   8      135.57      118.37      7.09 o 
  -2  -3   8       45.60       41.29      4.18 o 
  -1  -3   8      437.23      430.13     12.80 o 
   0  -3   8        2.34        1.83      1.33 o 
   1  -3   8      421.20      420.90      9.70 o 
   2  -3   8      156.96      138.53      9.61 o 
   3  -3   8      287.83      263.58      9.43 o 
   4  -3   8      368.21      340.07     11.82 o 
   5  -3   8        6.24        5.74      3.52 o 
   6  -3   8       47.82       47.50      5.35 o 
  -8  -2   8        8.17        8.62      4.13 o 
  -7  -2   8       10.29       14.33      3.60 o 
  -6  -2   8       13.21       10.78      3.16 o 
  -5  -2   8       59.08       60.87      5.10 o 
  -4  -2   8       45.13       43.18      9.68 o 
  -3  -2   8       68.61       82.95      5.22 o 
  -2  -2   8      580.97      584.62     16.30 o 
  -1  -2   8      143.30      146.40      4.49 o 
   0  -2   8       77.04       70.10      3.35 o 
   1  -2   8       10.21        8.99      1.60 o 
   2  -2   8       88.88       89.04      3.89 o 
   3  -2   8      552.08      496.22     14.86 o 
   4  -2   8      288.06      273.84     10.33 o 
   5  -2   8       68.77       72.05      6.06 o 
   6  -2   8       62.71       65.21      7.53 o 
  -8  -1   8       42.53       59.28      8.39 o 
  -7  -1   8       68.28       66.95      8.55 o 
  -6  -1   8        6.76        7.02      2.83 o 
  -5  -1   8       87.93       85.83     11.15 o 
  -4  -1   8      177.34      185.36      7.64 o 
  -3  -1   8      193.83      216.15      8.01 o 
  -2  -1   8      154.67      135.61      4.42 o 
  -1  -1   8       47.03       44.20      2.72 o 
   0  -1   8     1100.81     1115.47     29.51 o 
   1  -1   8      147.90      157.22      5.15 o 
   2  -1   8      192.76      189.48      5.81 o 
   3  -1   8       71.49       70.42      4.95 o 
   4  -1   8        8.44        9.33      2.76 o 
   5  -1   8       17.48       36.18      7.58 o 
   6  -1   8       34.98       33.36      4.91 o 
  -8   0   8       54.48       43.09      7.07 o 
  -7   0   8        2.08        5.73      3.81 o 
  -6   0   8       34.32       43.04      6.77 o 
  -5   0   8       93.13       86.21      5.42 o 
  -4   0   8      302.82      288.78      9.85 o 
  -3   0   8        0.11       -0.09      1.29 o 
  -2   0   8      150.09      141.55      4.61 o 
  -1   0   8      426.15      437.07     11.35 o 
   0   0   8      114.95       50.87      4.17 o 
   1   0   8        0.86        0.40      1.37 o 
   2   0   8       51.58       55.38      3.43 o 
   3   0   8        1.70        5.92      3.02 o 
   4   0   8        7.33        8.52      2.87 o 
   5   0   8       43.35       35.82      7.82 o 
   6   0   8       84.00       85.43      7.29 o 
  -8   1   8       32.61       43.23      7.42 o 
  -7   1   8       32.30       36.06      6.46 o 
  -6   1   8      147.55      122.67      9.99 o 
  -5   1   8       90.93       81.91      8.32 o 
  -4   1   8        9.41       10.74      1.85 o 
  -3   1   8        0.21       -1.91      1.27 o 
  -2   1   8        0.12        1.24      1.30 o 
  -1   1   8      443.41      435.41     11.73 o 
   0   1   8       33.78       34.84      2.69 o 
   1   1   8       22.41       21.84      2.39 o 
   2   1   8        6.19        6.05      1.82 o 
   3   1   8      114.12      114.46      5.03 o 
   4   1   8        8.79       11.28      3.28 o 
   5   1   8      431.12      424.04     15.39 o 
  -8   2   8      238.53      336.95     18.88 o 
  -7   2   8      215.61      249.94     15.08 o 
  -6   2   8        0.47        0.58      2.84 o 
  -5   2   8       20.60       25.85      4.10 o 
  -4   2   8       75.17       65.12      4.71 o 
  -3   2   8     1217.80     1207.38     29.82 o 
  -2   2   8        0.15        0.33      1.31 o 
  -1   2   8      112.02      100.88      4.27 o 
   0   2   8        0.07        1.67      1.23 o 
   1   2   8      220.10      215.18      6.73 o 
   2   2   8      236.07      229.83      7.27 o 
   3   2   8      605.64      586.13     42.64 o 
   4   2   8        0.01        0.68      2.91 o 
   5   2   8      658.18      657.78     24.14 o 
  -8   3   8      116.46      122.64     11.10 o 
  -7   3   8       79.61       81.42      9.10 o 
  -6   3   8       29.78       33.36      4.00 o 
  -5   3   8      886.05      902.44     24.06 o 
  -4   3   8      278.40      262.55     11.93 o 
  -3   3   8       72.45       60.57      6.41 o 
  -2   3   8       48.71       49.79      6.02 o 
  -1   3   8     1785.47     1708.13     33.57 o 
   0   3   8       20.60       22.98      2.56 o 
   1   3   8     1343.78     1327.31     27.26 o 
   2   3   8      632.33      627.47     14.96 o 
   3   3   8      674.55      681.41     16.37 o 
   4   3   8       42.10       44.23      5.45 o 
   5   3   8       94.88      133.28     11.73 o 
  -8   4   8       91.08      110.60     11.19 o 
  -7   4   8       54.13       65.55      5.73 o 
  -6   4   8      269.96      294.66     11.08 o 
  -5   4   8       99.57      103.60      6.13 o 
  -4   4   8      174.35      166.41      7.50 o 
  -3   4   8     1739.81     1693.97     41.22 o 
  -2   4   8        7.82        6.89      2.35 o 
  -1   4   8      904.39      867.98     23.15 o 
   0   4   8       23.04       22.99      3.21 o 
   1   4   8      985.42      972.41     26.03 o 
   2   4   8      173.55      171.84      6.58 o 
   3   4   8      339.31      396.16     12.10 o 
   4   4   8        0.02        7.63      3.48 o 
  -8   5   8      153.83      156.48     12.46 o 
  -7   5   8       51.80       58.80      5.60 o 
  -6   5   8      289.46      294.85     11.32 o 
  -5   5   8       13.34       14.09      3.14 o 
  -4   5   8       11.12        6.55      2.63 o 
  -3   5   8       12.57       10.35      3.74 o 
  -2   5   8      285.68      271.56      9.99 o 
  -1   5   8      367.51      351.97     12.00 o 
   0   5   8        0.25       -0.95      2.17 o 
   1   5   8      414.57      398.19     10.88 o 
   2   5   8      288.41      299.01     16.76 o 
   3   5   8      242.82      232.69      8.43 o 
   4   5   8       32.39       27.40      4.98 o 
  -7   6   8       69.60       72.53      6.70 o 
  -6   6   8      187.52      179.50      8.68 o 
  -5   6   8       34.66       38.22      4.46 o 
  -4   6   8        0.65        1.43      2.37 o 
  -3   6   8        1.85        1.35      2.27 o 
  -2   6   8      122.50      112.22     11.91 o 
  -1   6   8       71.03       69.75      5.76 o 
   0   6   8      266.63      277.91     10.75 o 
   1   6   8      281.24      256.44     17.24 o 
   2   6   8        1.43        2.69      2.33 o 
   3   6   8       67.57       68.07      7.59 o 
  -7   7   8        2.47        4.02      3.39 o 
  -6   7   8       60.36       67.82      6.06 o 
  -5   7   8      185.63      183.39      8.77 o 
  -4   7   8        1.97       -0.90      2.39 o 
  -3   7   8      155.11      139.99      7.49 o 
  -2   7   8        6.81        9.04      3.03 o 
  -1   7   8       54.21       62.83      5.71 o 
   0   7   8      110.57      105.49      7.05 o 
   1   7   8        0.00        2.22      2.62 o 
   2   7   8       38.13       45.86      5.36 o 
  -7   8   8        0.29        3.89      2.84 o 
  -6   8   8       52.81       36.68      4.82 o 
  -5   8   8      298.20      270.56     11.34 o 
  -4   8   8       14.51       14.10      3.57 o 
  -3   8   8       82.48       85.40      7.36 o 
  -2   8   8        4.47        4.70      2.86 o 
  -1   8   8        5.10        5.33      2.64 o 
   0   8   8        2.39        0.25      2.49 o 
   1   8   8        5.68        6.48      5.57 o 
   2   8   8      109.23      117.32      7.99 o 
  -6   9   8        5.47       13.64      5.52 o 
  -5   9   8      133.35      124.35      7.88 o 
  -4   9   8        0.63       -3.71      2.49 o 
  -3   9   8        7.85        5.87      3.13 o 
  -2   9   8       15.83       11.87      3.58 o 
  -1   9   8       23.61       22.44      3.99 o 
   0   9   8       17.07       17.38      3.96 o 
  -4  10   8        5.21        5.61      3.24 o 
  -3  10   8       18.87       35.38      5.53 o 
  -2  10   8        8.42        2.37      3.25 o 
  -1  10   8       41.32       46.67      6.94 o 
   1 -12   9       24.55       20.61      5.98 o 
  -2 -11   9        6.38       10.69      5.32 o 
  -1 -11   9        3.18        7.57      6.92 o 
   0 -11   9      179.28      167.17     12.51 o 
   1 -11   9        2.88        3.05      4.43 o 
   2 -11   9       27.58       42.40      7.66 o 
   3 -11   9        8.90        9.21      4.69 o 
  -3 -10   9       23.93       26.95      9.08 o 
  -2 -10   9       17.31       16.22      5.78 o 
  -1 -10   9        0.30       -0.77      2.42 o 
   0 -10   9      116.28      105.96      9.97 o 
   1 -10   9        1.19        2.05      3.57 o 
   2 -10   9        4.78        3.48      3.78 o 
   3 -10   9        9.70        6.10      4.45 o 
   4 -10   9        0.11        3.88      4.17 o 
  -4  -9   9        3.02        1.59      3.06 o 
  -3  -9   9        6.49        4.37      2.88 o 
  -2  -9   9       66.35       62.60      5.68 o 
  -1  -9   9       82.56       98.19      6.44 o 
   0  -9   9        9.15       12.46      3.16 o 
   1  -9   9        3.37        7.01      4.33 o 
   2  -9   9        2.83        5.57      3.95 o 
   3  -9   9       21.77       19.30      5.10 o 
   4  -9   9        0.13        1.50      3.96 o 
   5  -9   9        4.87        4.03      4.59 o 
  -5  -8   9        2.71        0.99      3.03 o 
  -4  -8   9      179.50      186.60      9.50 o 
  -3  -8   9       59.20       58.39      5.67 o 
  -2  -8   9        1.65        1.99      2.47 o 
  -1  -8   9        0.41       -0.94      2.69 o 
   0  -8   9       45.11       49.74      4.65 o 
   1  -8   9       70.68       62.05      7.63 o 
   2  -8   9       82.05       91.50      8.90 o 
   3  -8   9        2.27       -0.14      3.12 o 
   4  -8   9       23.91       27.41      6.15 o 
   5  -8   9       57.00       60.28      6.17 o 
  -5  -7   9      122.86      123.88      8.02 o 
  -4  -7   9      415.59      410.84     19.70 o 
  -3  -7   9      504.63      507.11     24.40 o 
  -2  -7   9        2.87        3.04      2.37 o 
  -1  -7   9      260.04      247.72     11.21 o 
   0  -7   9        4.57        5.66      2.30 o 
   1  -7   9      214.43      196.25     12.37 o 
   2  -7   9        4.72        4.75      3.66 o 
   3  -7   9        5.54       12.69      4.60 o 
   4  -7   9       51.05       42.11      5.06 o 
   5  -7   9      178.65      172.21     11.38 o 
  -6  -6   9      365.02      370.18     14.41 o 
  -5  -6   9      327.31      326.09     12.79 o 
  -4  -6   9      506.45      522.27     16.89 o 
  -3  -6   9      116.17      108.51      8.87 o 
  -2  -6   9     1337.55     1286.87     33.20 o 
  -1  -6   9      335.32      332.49     20.56 o 
   0  -6   9      508.97      455.18     13.94 o 
   1  -6   9       31.20       33.51      5.70 o 
   2  -6   9      206.97      179.39     11.24 o 
   3  -6   9        1.21        0.20      1.61 o 
   4  -6   9       44.30       44.48      4.99 o 
   5  -6   9       18.14       17.91      3.53 o 
   6  -6   9        0.21        0.03      3.91 o 
  -6  -5   9      224.26      217.52     16.57 o 
  -5  -5   9       47.08       51.58      5.33 o 
  -4  -5   9      181.78      190.61      8.75 o 
  -3  -5   9      359.43      351.68     12.31 o 
  -2  -5   9      227.01      235.17      9.26 o 
  -1  -5   9       72.42       75.14      6.89 o 
   0  -5   9      407.05      403.13     12.60 o 
   1  -5   9        1.16        2.21      1.82 o 
   2  -5   9      357.80      335.69     11.39 o 
   3  -5   9       37.43       35.72      3.81 o 
   4  -5   9       83.89      123.08      6.59 o 
   5  -5   9        5.83       12.07      3.16 o 
   6  -5   9        1.17       -1.62      3.49 o 
  -7  -4   9       25.79       25.01      9.05 o 
  -6  -4   9       48.01       44.56      5.02 o 
  -5  -4   9      192.78      189.14      8.94 o 
  -4  -4   9      213.86      225.54      9.40 o 
  -3  -4   9       55.74       54.88      5.02 o 
  -2  -4   9      249.03      232.84      9.01 o 
  -1  -4   9      271.26      259.39      9.44 o 
   0  -4   9      502.58      498.40     15.44 o 
   1  -4   9        4.89        6.33      1.64 o 
   2  -4   9        4.76        4.21      1.96 o 
   3  -4   9       18.63       15.85      3.51 o 
   4  -4   9        0.01        1.51      2.20 o 
   5  -4   9        7.63        6.35      5.16 o 
   6  -4   9        7.64       12.17      3.23 o 
  -7  -3   9       83.83      101.37      7.64 o 
  -6  -3   9        0.76       -1.59      2.37 o 
  -5  -3   9      224.73      210.39      9.18 o 
  -4  -3   9       83.65       84.83      5.92 o 
  -3  -3   9        8.05        9.53      2.63 o 
  -2  -3   9        9.81        7.35      2.50 o 
  -1  -3   9      411.02      385.99     12.12 o 
   0  -3   9      253.46      243.44      8.76 o 
   1  -3   9        9.32        8.16      2.12 o 
   2  -3   9       31.65       31.98      4.96 o 
   3  -3   9       55.53       55.73      4.60 o 
   4  -3   9      165.98      159.25      8.44 o 
   5  -3   9       50.92       44.68      7.50 o 
   6  -3   9        1.26        2.63      2.70 o 
  -7  -2   9        4.96        7.96      4.42 o 
  -6  -2   9       34.94       37.84      7.50 o 
  -5  -2   9        4.35        2.24      2.40 o 
  -4  -2   9      281.54      260.59      9.77 o 
  -3  -2   9        1.04       -1.38      3.02 o 
  -2  -2   9       41.91       32.01      3.49 o 
  -1  -2   9       34.76       32.68      3.43 o 
   0  -2   9       41.83       35.34      2.66 o 
   1  -2   9        1.66        3.08      1.85 o 
   2  -2   9       53.84       53.68      4.33 o 
   3  -2   9        8.99        6.77      2.47 o 
   4  -2   9       41.69       34.15      5.50 o 
   5  -2   9        9.28        7.38      3.06 o 
   6  -2   9       29.02       23.35      4.30 o 
  -7  -1   9       40.09       47.08      7.67 o 
  -6  -1   9        3.95       -0.75      3.11 o 
  -5  -1   9       30.55       27.05      4.13 o 
  -4  -1   9        0.71        3.15      1.65 o 
  -3  -1   9        3.54        0.63      2.12 o 
  -2  -1   9      124.84      119.13      5.84 o 
  -1  -1   9       81.21       80.73      3.72 o 
   0  -1   9       77.42       81.95      3.76 o 
   1  -1   9      283.91      293.16     14.56 o 
   2  -1   9       41.46       43.71      4.03 o 
   3  -1   9        9.00        4.98      4.68 o 
   4  -1   9        1.19        0.77      2.57 o 
  -8   0   9        1.31        2.74      3.84 o 
  -7   0   9        4.41       -0.63      3.38 o 
  -6   0   9       64.93       73.11      8.66 o 
  -5   0   9       50.34       44.11      6.72 o 
  -4   0   9       14.05       12.14      2.73 o 
  -3   0   9       47.42       54.07      4.21 o 
  -2   0   9       19.85       30.98      2.58 o 
  -1   0   9      192.67      175.87      5.55 o 
   0   0   9       49.29       53.87      5.95 o 
   1   0   9      566.65      556.95     12.86 o 
   4   0   9        0.16       -0.36      2.49 o 
   5   0   9        7.51       13.92      4.92 o 
  -8   1   9        6.60        2.95      4.21 o 
  -7   1   9      171.09      175.11     13.09 o 
  -6   1   9      111.71      107.97      9.89 o 
  -5   1   9      143.96      152.29     11.34 o 
  -4   1   9      342.01      323.60     16.54 o 
  -3   1   9        4.65        3.48      1.66 o 
  -2   1   9      319.36      282.71      7.51 o 
  -1   1   9       18.39       19.74      3.16 o 
   0   1   9      169.39      170.83      7.06 o 
   3   1   9      123.97      167.00     12.52 o 
   4   1   9        0.12       -1.57      2.69 o 
   5   1   9        4.51        6.61      3.39 o 
  -8   2   9        9.73        5.28      4.57 o 
  -7   2   9      268.89      275.55     16.54 o 
  -6   2   9       86.29       83.76      9.09 o 
  -5   2   9      647.82      658.02     27.92 o 
  -4   2   9      251.32      239.40      9.62 o 
  -3   2   9      824.53      800.66     21.27 o 
  -2   2   9       76.75       75.81      7.11 o 
  -1   2   9      565.99      588.25     18.75 o 
   0   2   9       31.70       31.51      3.66 o 
   1   2   9      150.29      169.05     11.04 o 
   2   2   9        5.15        5.36      2.11 o 
   3   2   9       30.02       37.17      4.75 o 
   4   2   9       48.44       45.37      5.81 o 
   5   2   9       59.40       61.79      6.57 o 
  -8   3   9       30.59       27.12      6.01 o 
  -7   3   9      300.05      290.78     17.20 o 
  -6   3   9        5.47        7.19      3.90 o 
  -5   3   9      359.40      361.74     12.25 o 
  -4   3   9       55.88       63.61      4.99 o 
  -3   3   9      744.01      730.49     27.55 o 
  -2   3   9      481.47      498.98     14.91 o 
  -1   3   9      483.15      449.16     21.76 o 
   0   3   9       31.56       39.52      3.24 o 
   1   3   9      262.71      261.32      8.09 o 
   2   3   9        0.20        0.85      1.86 o 
   3   3   9       11.96       14.20      2.75 o 
   4   3   9        8.41        2.28      4.15 o 
  -8   4   9        2.43        3.72      4.03 o 
  -7   4   9      632.89      655.00     29.18 o 
  -6   4   9      280.23      290.85     16.66 o 
  -5   4   9      631.23      634.51     18.69 o 
  -4   4   9       80.34       66.13      5.28 o 
  -3   4   9      582.07      529.74     15.97 o 
  -2   4   9       20.01       23.79      5.61 o 
  -1   4   9      264.96      241.13      9.41 o 
   0   4   9       58.61       58.92      5.08 o 
   1   4   9        3.25        2.25      2.34 o 
   2   4   9       22.34       21.71      3.04 o 
   3   4   9       13.45       16.77      2.87 o 
   4   4   9        0.85       -1.91      3.27 o 
  -7   5   9        1.98       -2.97      3.04 o 
  -6   5   9       17.16       19.58      3.67 o 
  -5   5   9      135.32      135.23      7.31 o 
  -4   5   9       61.97       55.89      6.98 o 
  -3   5   9        6.96        5.09      2.64 o 
  -2   5   9      133.96      126.66      6.74 o 
  -1   5   9        0.99       -1.03      1.91 o 
   0   5   9       26.99       27.47      5.17 o 
   1   5   9        1.07        2.09      2.25 o 
   2   5   9        2.22        5.36      2.88 o 
   3   5   9        3.33        3.19      2.58 o 
  -7   6   9        4.43        5.83      2.83 o 
  -6   6   9       50.73       47.12      5.17 o 
  -5   6   9      300.92      311.46     11.91 o 
  -4   6   9        1.55       -0.64      2.38 o 
  -3   6   9       29.30       30.15      4.14 o 
  -2   6   9        1.10        0.55      2.52 o 
  -1   6   9      141.87      154.21      7.85 o 
   0   6   9       40.32       69.68     13.49 o 
   1   6   9        0.02        3.84      2.42 o 
   2   6   9       23.46       27.40      4.81 o 
  -7   7   9       24.91       27.74      4.55 o 
  -6   7   9       42.92       46.61      5.25 o 
  -5   7   9        1.66        2.68      4.06 o 
  -4   7   9       16.57       17.80      3.84 o 
  -3   7   9       10.58        9.61      3.12 o 
  -2   7   9        6.59        7.86      2.82 o 
  -1   7   9       45.00       52.15      5.38 o 
   0   7   9       41.46       45.16      5.28 o 
   1   7   9       39.58       39.63      5.00 o 
   2   7   9        0.27        2.00      2.56 o 
  -6   8   9        0.42        6.66      3.14 o 
  -5   8   9       27.61       34.00      4.95 o 
  -4   8   9        1.44        1.93      2.84 o 
  -3   8   9        3.24        0.23      2.70 o 
  -2   8   9      162.71      150.84      8.31 o 
  -1   8   9       88.99       73.80     10.42 o 
   0   8   9       36.14       40.63      5.22 o 
   1   8   9        6.70        6.60      3.13 o 
  -5   9   9       18.86       18.15      4.09 o 
  -4   9   9      133.80      132.05      9.22 o 
  -3   9   9      109.23      118.75      7.82 o 
  -2   9   9       22.41       18.06      4.27 o 
  -1   9   9      120.48      118.97      7.77 o 
  -1 -11  10       35.21       36.47      7.37 o 
   0 -11  10       74.03       75.77      9.65 o 
   1 -11  10        6.44        6.81      5.10 o 
   2 -11  10       80.94       93.74     10.81 o 
  -2 -10  10       54.27       66.01      7.45 o 
  -1 -10  10       27.63       37.63      4.69 o 
   0 -10  10        0.02       -0.73      3.60 o 
   1 -10  10       15.97       11.30      4.82 o 
   2 -10  10        2.39        7.50      4.59 o 
   3 -10  10       16.28       29.09      6.55 o 
  -3  -9  10       60.08       72.41      9.86 o 
  -2  -9  10        2.76        0.16      2.49 o 
  -1  -9  10        6.81       11.56      3.20 o 
   0  -9  10        1.03        5.35      3.95 o 
   1  -9  10      326.87      315.42     17.36 o 
   2  -9  10       29.92       23.09      5.86 o 
   3  -9  10       83.71       84.60      9.60 o 
   4  -9  10        5.51        2.17      4.44 o 
  -4  -8  10        5.59        3.68      3.05 o 
  -3  -8  10       78.40       80.00      6.60 o 
  -2  -8  10       44.49       41.60      4.74 o 
  -1  -8  10       39.12       33.19      4.29 o 
   0  -8  10      109.41      117.45      9.81 o 
   1  -8  10       30.74       33.55      6.20 o 
   2  -8  10       19.75       17.65      5.15 o 
   3  -8  10        0.85        7.00      4.02 o 
   4  -8  10       10.21       11.83      5.18 o 
  -5  -7  10       51.68       53.07      6.46 o 
  -4  -7  10       10.11        6.14      3.00 o 
  -3  -7  10      167.13      150.34      7.92 o 
  -2  -7  10        9.98        9.34      2.95 o 
  -1  -7  10      310.11      309.81     11.35 o 
   0  -7  10        0.15        0.08      1.95 o 
   1  -7  10       34.08       32.21      5.85 o 
   2  -7  10      194.74      161.97     11.19 o 
   3  -7  10       13.75        7.33      4.39 o 
   4  -7  10        4.54        2.89      3.94 o 
   5  -7  10       17.03       13.38      5.99 o 
  -5  -6  10        0.32       -1.41      2.64 o 
  -4  -6  10       94.70       96.78      6.97 o 
  -3  -6  10      264.10      252.15     10.32 o 
  -2  -6  10        0.15       -0.09      2.69 o 
  -1  -6  10      105.91      105.41      6.17 o 
   0  -6  10       63.00       68.44     13.48 o 
   1  -6  10       31.25       44.85      6.40 o 
   2  -6  10       46.19       47.96      6.83 o 
   3  -6  10        4.30        7.11      4.14 o 
   4  -6  10       15.75       17.49      5.66 o 
   5  -6  10       22.10       23.09      5.29 o 
  -6  -5  10        0.21       -2.01      2.49 o 
  -5  -5  10        0.67        0.04      5.87 o 
  -4  -5  10      197.26      183.18      8.86 o 
  -3  -5  10      123.37      119.46      6.88 o 
  -2  -5  10       41.00       42.28      4.41 o 
  -1  -5  10       74.37       66.63      5.18 o 
   0  -5  10       47.21       52.42      4.61 o 
   1  -5  10       61.84       66.78      7.62 o 
   2  -5  10      511.31      515.35     23.12 o 
   3  -5  10       50.79       60.02     10.95 o 
   4  -5  10      175.04      156.61      7.65 o 
   5  -5  10        1.69       -0.71      2.53 o 
  -6  -4  10      200.76      196.49      9.59 o 
  -5  -4  10      112.43      104.36      7.91 o 
  -4  -4  10       17.43       24.89      3.91 o 
  -3  -4  10      178.67      173.73      8.07 o 
  -2  -4  10        3.65        2.97      2.25 o 
  -1  -4  10       34.70       31.57      5.05 o 
   0  -4  10      677.70      696.15     19.42 o 
   1  -4  10       16.54       21.78      4.51 o 
   2  -4  10       86.39       91.75      5.22 o 
   3  -4  10      293.33      270.47     10.05 o 
   4  -4  10       11.33        7.38      2.69 o 
   5  -4  10       23.88       21.01      4.41 o 
  -7  -3  10        0.32       -2.47      3.40 o 
  -6  -3  10      212.48      218.06     11.26 o 
  -5  -3  10        4.09        0.77      4.46 o 
  -4  -3  10      137.98      136.96      7.25 o 
  -3  -3  10       35.74       34.06      4.06 o 
  -2  -3  10      527.73      528.37     15.81 o 
  -1  -3  10      177.60      153.97      6.97 o 
   0  -3  10      498.52      641.49     26.03 o 
   1  -3  10      314.41      273.66      9.66 o 
   2  -3  10       92.97       39.40      4.52 o 
   3  -3  10      225.20      201.59      8.47 o 
   4  -3  10       56.54       52.52      6.62 o 
   5  -3  10        0.04       -0.88      2.50 o 
  -7  -2  10        0.06        7.66      4.17 o 
  -6  -2  10        4.20        4.67      3.67 o 
  -5  -2  10        0.34        0.39      2.39 o 
  -4  -2  10        3.80        3.77      2.37 o 
  -3  -2  10      321.86      303.26     10.76 o 
  -2  -2  10       19.14       18.82      3.02 o 
  -1  -2  10        1.84        1.92      2.01 o 
   0  -2  10      961.23      976.08     25.46 o 
   1  -2  10       25.76       34.57      2.87 o 
   2  -2  10       48.93       51.07      4.40 o 
   3  -2  10        3.69        3.49      2.39 o 
   4  -2  10       73.43       83.38      8.56 o 
   5  -2  10       62.41       59.60      5.99 o 
  -7  -1  10       18.54       11.31      4.71 o 
  -6  -1  10       21.69       32.09      6.34 o 
  -5  -1  10       97.03      100.64      9.36 o 
  -4  -1  10        0.57        4.53      2.00 o 
  -3  -1  10      191.79      183.79     19.43 o 
  -2  -1  10       91.46       98.45      5.54 o 
  -1  -1  10       28.55       26.13      3.21 o 
   0  -1  10     1058.13     1029.16     21.34 o 
   1  -1  10       13.84       12.42      2.13 o 
   2  -1  10        0.96        2.62      2.32 o 
   3  -1  10      324.75      330.63     11.91 o 
   4  -1  10       38.34       39.40      4.74 o 
   5  -1  10      192.02      172.92      9.16 o 
  -7   0  10       95.39      113.16     11.80 o 
  -6   0  10       78.31       75.76      9.28 o 
  -5   0  10      134.50      131.86     10.67 o 
  -4   0  10       89.91       80.67      8.88 o 
  -3   0  10       83.04       80.04      5.08 o 
  -2   0  10        1.57        2.01      1.92 o 
  -1   0  10        1.64        1.10      1.55 o 
   0   0  10      414.61      409.06     12.86 o 
   1   0  10      313.11      304.75     10.33 o 
   2   0  10        0.01       -0.64      2.25 o 
   3   0  10        0.01        2.03      3.19 o 
   4   0  10        2.31       -1.02      2.91 o 
   5   0  10       51.62       49.20      6.03 o 
  -7   1  10       30.17       36.21      7.02 o 
  -6   1  10       45.29       41.85      7.09 o 
  -5   1  10        0.42        1.98      3.20 o 
  -4   1  10       10.39       10.15      4.05 o 
  -3   1  10      197.43      186.21     12.09 o 
  -2   1  10       24.75       24.99      2.48 o 
   0   1  10      382.37      380.30     12.26 o 
   1   1  10      111.65      182.90      8.74 o 
   2   1  10       54.61       59.77      6.95 o 
   3   1  10       60.74       64.64      5.90 o 
   4   1  10        3.99       -1.67      2.85 o 
  -7   2  10      132.26       98.75     10.57 o 
  -6   2  10      168.77      172.26     12.63 o 
  -5   2  10       46.64       44.52      7.15 o 
  -4   2  10       69.24       61.66      7.72 o 
  -3   2  10      126.48      140.18     12.76 o 
  -2   2  10      164.97      187.59      7.89 o 
   0   2  10       84.57       88.79      5.44 o 
   1   2  10       16.32       15.16      2.72 o 
   2   2  10       15.61       11.99      3.06 o 
   3   2  10      208.17      213.96      9.94 o 
   4   2  10        0.02        1.91      3.45 o 
  -7   3  10      200.79      190.02     13.83 o 
  -6   3  10       19.32       22.71      5.56 o 
  -5   3  10      277.97      249.63     15.10 o 
  -4   3  10      103.71      107.35      6.24 o 
  -3   3  10        5.15        7.15      2.62 o 
  -1   3  10       68.83       66.81      6.39 o 
   0   3  10      215.39      210.96      8.69 o 
   1   3  10      144.67      149.68      7.65 o 
   2   3  10       42.07       46.53      4.40 o 
   3   3  10        0.48       -3.31      6.60 o 
  -7   4  10        4.20       -1.74      3.14 o 
  -6   4  10      141.36      128.79     11.27 o 
  -5   4  10        0.05        7.71      3.88 o 
  -4   4  10       40.20       53.03      5.44 o 
  -3   4  10       13.04       11.58      4.37 o 
  -2   4  10        0.07       -0.53      2.12 o 
  -1   4  10       30.34       29.11      3.91 o 
   0   4  10        5.63        5.39      2.47 o 
   1   4  10      168.32      166.89      8.05 o 
   2   4  10       50.59       52.88      4.47 o 
   3   4  10        0.03        0.74      3.63 o 
  -7   5  10        1.50        6.50      4.23 o 
  -6   5  10       45.85       48.26      7.68 o 
  -5   5  10      218.71      222.43      9.70 o 
  -4   5  10        8.45       10.25      4.52 o 
  -3   5  10       13.98       10.71      3.01 o 
  -2   5  10        0.16        1.45      2.32 o 
  -1   5  10       12.16       14.56      3.24 o 
   0   5  10       20.73       29.04      4.06 o 
   1   5  10       19.09       19.51      3.55 o 
   2   5  10       50.99       50.13      7.44 o 
  -6   6  10       17.07       19.07      3.70 o 
  -5   6  10       98.84       88.76      6.84 o 
  -4   6  10       26.53       27.72      4.44 o 
  -3   6  10       90.80       97.78     13.13 o 
  -2   6  10      154.21      135.29      7.47 o 
  -1   6  10        2.77        8.66      2.98 o 
   0   6  10        0.93        0.37      3.09 o 
   1   6  10       53.75       65.30      6.08 o 
   2   6  10       52.59       53.74      5.61 o 
  -6   7  10       19.60       16.06      3.74 o 
  -5   7  10      147.32      152.28     11.71 o 
  -4   7  10       10.81        6.50      3.08 o 
  -3   7  10       24.01       27.26      4.37 o 
  -2   7  10      102.33       92.74      7.30 o 
  -1   7  10       95.07      109.33      7.63 o 
   0   7  10        4.40        4.29      2.96 o 
   1   7  10        0.02       -0.22      2.39 o 
  -4   8  10        0.77       -1.42      3.30 o 
  -3   8  10       72.60       81.39     11.35 o 
  -2   8  10       46.02       65.56      6.36 o 
  -1   8  10        5.60        1.80      2.88 o 
  -1 -10  11       82.77      100.70      9.83 o 
   0 -10  11       64.27       79.51      9.82 o 
   1 -10  11       33.04       31.29      7.10 o 
   2 -10  11      108.70      127.74     11.25 o 
  -3  -9  11       11.83       15.15      3.70 o 
  -2  -9  11       19.81       21.89      3.89 o 
  -1  -9  11       14.38       16.41      5.08 o 
   0  -9  11       42.34       57.68      8.14 o 
   1  -9  11        1.93        4.74      4.09 o 
   2  -9  11       35.10       43.39      7.49 o 
   3  -9  11       48.81       48.29      7.95 o 
  -4  -8  11       12.84       10.47      3.61 o 
  -3  -8  11        0.41       -2.51      3.21 o 
  -2  -8  11       51.11       45.24      9.07 o 
  -1  -8  11       10.26       12.01      3.02 o 
   0  -8  11        5.86        4.05      4.00 o 
   1  -8  11        2.08        5.73      4.20 o 
   2  -8  11       82.38       85.99      9.87 o 
   3  -8  11       27.97       24.75      6.06 o 
   4  -8  11        2.62        9.04      4.99 o 
  -4  -7  11        3.06        1.53      2.81 o 
  -3  -7  11       30.90       30.30      4.36 o 
  -2  -7  11       21.83       20.24      3.67 o 
  -1  -7  11       52.66       52.02      5.02 o 
   0  -7  11        0.02        3.17      3.47 o 
   1  -7  11       29.35       33.37      6.31 o 
   2  -7  11       41.79       40.08      6.51 o 
   3  -7  11       10.66        8.67      4.67 o 
   4  -7  11        0.02       -2.40      3.99 o 
  -5  -6  11       83.28       81.28      7.46 o 
  -4  -6  11        2.15        3.24      2.95 o 
  -3  -6  11        7.07       10.59      5.28 o 
  -2  -6  11       20.67       33.11      6.25 o 
  -1  -6  11      127.40      129.55      7.81 o 
   0  -6  11       24.98       35.82      6.04 o 
   1  -6  11        6.66        9.16      4.01 o 
   2  -6  11       35.79       42.86      6.67 o 
   3  -6  11       13.70       11.24      4.61 o 
   4  -6  11        0.67        2.41      4.01 o 
  -5  -5  11      126.84      123.93      7.76 o 
  -4  -5  11      231.01      219.85      9.86 o 
  -2  -5  11      142.63      136.98      8.34 o 
  -1  -5  11      218.94      207.85      8.91 o 
   0  -5  11        5.86        5.35      2.41 o 
   1  -5  11        7.30       11.66      4.13 o 
   2  -5  11       18.88       18.62      5.11 o 
   3  -5  11        2.18        2.13      3.55 o 
   4  -5  11       92.67       91.22     10.36 o 
  -6  -4  11       33.80       38.87      4.91 o 
  -5  -4  11        0.00        6.80      4.43 o 
  -4  -4  11      180.63      179.24      9.69 o 
  -3  -4  11        1.47        3.56      2.79 o 
  -2  -4  11       15.02       10.84      2.82 o 
  -1  -4  11       10.55        7.26      3.55 o 
   0  -4  11       58.19       67.83      5.29 o 
   1  -4  11       46.62       43.79      6.41 o 
   2  -4  11      100.06       93.53      8.81 o 
   3  -4  11        4.13        4.18      3.84 o 
   4  -4  11       41.67       38.25      4.58 o 
  -6  -3  11       19.59       24.46      5.67 o 
  -5  -3  11      157.69      157.52     12.80 o 
  -4  -3  11      262.05      262.23     10.55 o 
  -3  -3  11       99.36       93.90      6.85 o 
  -2  -3  11       72.86       76.41      5.69 o 
  -1  -3  11       16.71        9.05      2.57 o 
   0  -3  11        0.14       -0.27      3.01 o 
   1  -3  11        2.92        1.47      3.18 o 
   2  -3  11        0.28        1.42      3.37 o 
   3  -3  11       13.92        8.18      2.74 o 
   4  -3  11       37.20       30.14      4.26 o 
  -6  -2  11        0.32       -0.96      3.57 o 
  -5  -2  11        5.51        4.80      4.56 o 
  -4  -2  11      123.39      121.56      6.79 o 
  -3  -2  11        4.94        1.30      2.22 o 
  -2  -2  11       22.68       27.64      3.58 o 
  -1  -2  11      151.74      134.66      6.73 o 
   0  -2  11       28.36       32.96      3.73 o 
   1  -2  11      649.44      573.68     24.84 o 
   2  -2  11        0.75       -2.33      2.04 o 
   3  -2  11       73.61       67.24      5.63 o 
   4  -2  11        0.73        5.62      3.66 o 
  -7  -1  11       24.98       25.95      6.42 o 
  -6  -1  11       35.81       39.70      7.18 o 
  -5  -1  11       25.61       31.61      6.29 o 
  -4  -1  11       52.17       39.27      6.66 o 
  -3  -1  11      414.56      154.29      8.78 o 
  -2  -1  11       47.98       52.85      4.62 o 
  -1  -1  11      275.33      226.91      8.85 o 
   0  -1  11       97.93       89.29      5.62 o 
   1  -1  11      117.64       98.44      5.88 o 
   2  -1  11        1.75        0.95      2.99 o 
   3  -1  11      341.54      330.40     16.59 o 
   4  -1  11        0.91        0.23      2.74 o 
  -7   0  11        0.76        2.51      3.62 o 
  -6   0  11       26.95       16.83      5.04 o 
  -5   0  11        4.86        8.13      4.22 o 
  -4   0  11        7.49        2.13      3.65 o 
  -3   0  11       19.93       24.11      5.52 o 
  -2   0  11        3.90        2.50      2.02 o 
  -1   0  11       55.16       57.51      8.16 o 
   0   0  11        6.18        1.97      3.02 o 
   1   0  11       26.62       20.85      2.79 o 
   2   0  11       27.77       26.92      3.99 o 
   3   0  11        7.54       12.76      9.78 o 
   4   0  11       91.57      105.14      7.71 o 
  -7   1  11        2.34       -2.69      3.37 o 
  -6   1  11       33.39       33.55      6.52 o 
  -5   1  11        2.08        4.99      3.69 o 
  -4   1  11        2.17        2.70      3.59 o 
  -3   1  11       56.93       60.69      7.79 o 
  -2   1  11       22.77       28.68      5.66 o 
  -1   1  11       20.00       19.46      2.54 o 
   0   1  11        1.75        0.42      2.78 o 
   1   1  11       36.81       37.64      3.54 o 
   2   1  11       57.70       63.59      6.03 o 
   3   1  11        0.58       -1.08      2.77 o 
   4   1  11        0.08       -0.14      3.43 o 
  -7   2  11        6.80       17.85      5.56 o 
  -6   2  11       13.07       13.62      4.66 o 
  -5   2  11       25.84       21.97      5.49 o 
  -4   2  11        0.01       -1.11      3.20 o 
  -3   2  11      243.44      218.39     13.79 o 
  -2   2  11       85.87       99.54     10.18 o 
  -1   2  11       27.25       25.17      5.16 o 
   0   2  11       64.86       74.68      5.74 o 
   1   2  11       23.49       30.06      4.64 o 
   2   2  11        1.34       -0.74      2.97 o 
   3   2  11        0.00       -0.75      4.66 o 
  -7   3  11        1.02        4.49      3.87 o 
  -6   3  11       16.91       26.73      6.42 o 
  -5   3  11      170.72      191.50     13.35 o 
  -4   3  11      141.98      145.17     11.60 o 
  -3   3  11        0.71        1.23      3.28 o 
  -2   3  11       60.50       53.78      6.88 o 
  -1   3  11       23.54       22.17      3.57 o 
   0   3  11       20.65       31.94      6.76 o 
   1   3  11       64.31       73.82      5.90 o 
   2   3  11        3.64        0.83      2.13 o 
   3   3  11        0.01        2.07      4.27 o 
  -6   4  11       37.89       38.05      7.21 o 
  -5   4  11      338.16      380.44     20.32 o 
  -4   4  11        0.03       -1.34      3.10 o 
  -3   4  11       17.64       18.44      5.17 o 
  -2   4  11       96.19       96.95      6.89 o 
  -1   4  11      116.37      121.94      7.07 o 
   0   4  11       15.78       11.10      2.98 o 
   1   4  11       11.99       18.43      4.60 o 
   2   4  11       19.57       16.59      4.87 o 
  -6   5  11       11.68       15.27      5.14 o 
  -5   5  11      106.51      117.39     10.66 o 
  -4   5  11        1.21        1.50      2.65 o 
  -3   5  11        2.03        0.05      3.60 o 
  -2   5  11       10.49       11.60      3.20 o 
  -1   5  11       45.96       41.73      4.89 o 
   0   5  11        0.07       -0.61      2.29 o 
   1   5  11        0.33        0.15      2.38 o 
  -6   6  11       35.95       43.67      7.63 o 
  -5   6  11       18.59       25.24      6.06 o 
  -4   6  11        8.19       10.24      5.13 o 
  -3   6  11       60.31       86.83     19.03 o 
  -2   6  11       99.13      101.94      7.07 o 
  -1   6  11        5.33        3.76      2.77 o 
   0   6  11      125.44      133.42      7.94 o 
  -5   7  11       79.43       96.23      7.51 o 
  -4   7  11      296.05      346.28     26.25 o 
  -3   7  11      132.58      175.71     15.88 o 
  -2   7  11       17.37       25.84      4.48 o 
  -1   7  11       76.64      100.96      7.92 o 
  -1  -9  12       10.92        9.50      4.39 o 
   0  -9  12      201.17      193.96     13.54 o 
   1  -9  12       16.41       15.95      5.32 o 
   2  -9  12        3.70        8.04      4.56 o 
  -3  -8  12       24.45       24.52      4.31 o 
  -2  -8  12       35.89       22.22      6.39 o 
  -1  -8  12       96.26      100.49      9.71 o 
   0  -8  12       12.37       19.00      5.37 o 
   1  -8  12       47.81       55.80      8.16 o 
   2  -8  12        0.15       -2.30      2.89 o 
  -4  -7  12       20.00       18.09      7.70 o 
  -3  -7  12       24.75       21.21      4.04 o 
  -2  -7  12       67.28       70.06      6.14 o 
  -1  -7  12       46.42       56.25      7.05 o 
   0  -7  12        5.50        3.63      3.40 o 
   1  -7  12        3.03        7.28      3.86 o 
   2  -7  12       10.19       24.78      5.74 o 
   3  -7  12        9.42       10.47      4.65 o 
  -4  -6  12       71.07       70.66      8.00 o 
  -3  -6  12       20.37       27.80      4.26 o 
  -2  -6  12       52.47       64.73      6.38 o 
  -1  -6  12       61.44       65.39      5.72 o 
   0  -6  12       70.96       60.58      8.13 o 
   1  -6  12        0.89        4.95      3.67 o 
   2  -6  12        3.70        1.98      3.49 o 
   3  -6  12       20.29       29.19      6.20 o 
  -5  -5  12      116.24      122.40      8.12 o 
  -4  -5  12       25.70       30.13      4.40 o 
  -3  -5  12        7.12        9.25      3.04 o 
  -2  -5  12       19.58       22.04      3.69 o 
  -1  -5  12       17.17       17.48      3.42 o 
   0  -5  12       26.07       25.14      5.64 o 
   1  -5  12       52.40       55.59      7.60 o 
   2  -5  12        0.77        1.12      3.14 o 
   3  -5  12        3.58        5.39      4.12 o 
  -5  -4  12       27.60       29.56      4.82 o 
  -4  -4  12       73.86       85.07      9.74 o 
  -3  -4  12       66.89       67.17      5.80 o 
  -2  -4  12       38.26       40.01      4.59 o 
  -1  -4  12       16.26       25.65      3.80 o 
   0  -4  12      161.07      147.52     10.52 o 
   1  -4  12       17.65       21.89      5.04 o 
   2  -4  12        8.07       11.58      4.46 o 
   3  -4  12       21.31       13.81      5.44 o 
   4  -4  12       98.37       94.26     11.04 o 
  -6  -3  12       82.40       66.99      9.51 o 
  -5  -3  12       31.36       30.11      7.22 o 
  -4  -3  12        0.49        1.89      2.57 o 
  -3  -3  12      317.60      302.62     11.46 o 
  -2  -3  12       84.99       96.32      7.29 o 
  -1  -3  12        3.95        4.18      2.40 o 
   0  -3  12      174.07      174.67      8.07 o 
   1  -3  12       59.57       49.20      7.13 o 
   2  -3  12       12.67       10.43      4.41 o 
   3  -3  12       51.37       49.82      7.81 o 
   4  -3  12       34.03       34.92      7.31 o 
  -6  -2  12      125.22      132.73     12.08 o 
  -5  -2  12      136.81      126.61     11.63 o 
  -4  -2  12       11.80       12.89      4.97 o 
  -3  -2  12       15.46       25.16      3.66 o 
  -2  -2  12       46.05       63.08      6.68 o 
  -1  -2  12      286.11      240.04      9.60 o 
   0  -2  12       92.66      109.55      6.45 o 
   1  -2  12      107.52      122.14      9.77 o 
   2  -2  12        5.52        3.20      3.69 o 
   3  -2  12       71.99       82.09      9.89 o 
  -6  -1  12        0.23       -1.57      3.12 o 
  -5  -1  12      172.60      198.84     14.22 o 
  -4  -1  12       48.21       54.31      8.30 o 
  -3  -1  12      831.93      770.36     32.15 o 
  -2  -1  12       16.85       13.90      3.01 o 
  -1  -1  12        1.51        4.84      3.95 o 
   0  -1  12       40.93       36.51      4.18 o 
   1  -1  12      146.76      137.08     10.04 o 
   2  -1  12       23.75       23.21      5.60 o 
   3  -1  12        0.93       -3.93      3.32 o 
  -5   0  12        1.27        3.77      4.31 o 
  -4   0  12       24.01       21.17      5.67 o 
  -3   0  12      355.30      352.62     18.82 o 
  -2   0  12      170.99      156.87     11.61 o 
  -1   0  12       26.52       29.28      3.90 o 
   0   0  12        2.99        1.90      2.23 o 
   1   0  12       10.96        9.96      4.31 o 
   2   0  12      109.10      110.27      9.08 o 
   3   0  12       47.34       42.91      7.85 o 
  -6   1  12       19.03       21.01      5.66 o 
  -5   1  12       55.88       41.23      7.47 o 
  -4   1  12        0.18       -1.41      3.85 o 
  -3   1  12       98.46       83.78      9.41 o 
  -2   1  12        1.59        0.26      3.37 o 
  -1   1  12      111.81      114.91     10.02 o 
   0   1  12       95.02      103.53      6.50 o 
   2   1  12      148.61      163.22      8.49 o 
   3   1  12       18.50       17.13      7.50 o 
  -6   2  12       76.93       87.19     10.51 o 
  -5   2  12        5.18        3.72      4.31 o 
  -4   2  12       47.52       41.25      7.43 o 
  -3   2  12      132.42      133.93     11.31 o 
  -2   2  12        3.22        2.14      4.02 o 
  -1   2  12      108.50      121.23     10.65 o 
   0   2  12      195.02      208.32     12.44 o 
   1   2  12        3.13        5.93      3.78 o 
   2   2  12       27.89       35.46      8.91 o 
  -6   3  12       62.71       51.02      8.28 o 
  -5   3  12        0.69       -0.42      3.29 o 
  -4   3  12        0.80       -0.94      3.61 o 
  -3   3  12       93.25       85.81      9.76 o 
  -2   3  12        6.70        7.23      4.62 o 
  -1   3  12      112.15      135.37      9.04 o 
   0   3  12      107.64      119.16      7.07 o 
   1   3  12        1.99        1.09      2.40 o 
  -6   4  12       20.16       21.11      5.70 o 
  -5   4  12       10.71       20.04      5.65 o 
  -4   4  12       12.71        6.33      4.57 o 
  -3   4  12       58.00       46.24      7.65 o 
  -2   4  12       64.53       53.83      7.29 o 
  -1   4  12       20.73       24.06      4.06 o 
   0   4  12       74.98       88.72      7.07 o 
   1   4  12       42.34       37.90      5.85 o 
  -5   5  12        0.67        2.26      3.78 o 
  -4   5  12       61.55       65.12      9.72 o 
  -2   5  12        3.24        3.06      2.85 o 
  -1   5  12        0.00       -1.83      4.83 o 
   0   5  12      256.32      263.26     19.45 o 
  -4   6  12       56.67       57.46      8.95 o 
  -3   6  12       23.59       24.79      4.43 o 
  -2   6  12       25.08       30.62      4.72 o 
  -1   6  12        3.26       -0.15      2.62 o 
  -1  -8  13       17.32       21.22      5.90 o 
   0  -8  13        6.44        4.89      4.06 o 
   1  -8  13       92.85      105.56     10.33 o 
  -3  -7  13        0.16        8.48      6.58 o 
  -2  -7  13       22.47       31.02      8.40 o 
  -1  -7  13        0.86       12.14      4.82 o 
   0  -7  13        0.01       -1.33      3.44 o 
   1  -7  13       32.21       42.78      7.15 o 
   2  -7  13        1.77        2.76      3.79 o 
  -3  -6  13       25.33       32.92      4.72 o 
  -2  -6  13       27.53       36.97      6.84 o 
  -1  -6  13       58.67       68.00      8.54 o 
   0  -6  13       51.90       45.27      7.08 o 
   1  -6  13      100.94      119.16     10.41 o 
   2  -6  13       26.31       36.96      6.70 o 
  -4  -5  13      136.36      130.49      8.02 o 
  -3  -5  13       41.48       44.58      6.84 o 
  -2  -5  13       26.24       25.23      5.75 o 
  -1  -5  13      117.08      125.10      7.40 o 
   0  -5  13        0.13        4.48      3.75 o 
   1  -5  13        1.08        3.05      3.48 o 
   2  -5  13        7.85       12.57      4.77 o 
  -5  -4  13       74.04       91.72     11.16 o 
  -4  -4  13       58.68       61.04      9.87 o 
  -3  -4  13        4.88        7.56      3.61 o 
  -2  -4  13       48.22       46.82      5.03 o 
  -1  -4  13        4.80        5.29      2.66 o 
   0  -4  13        0.37       -0.44      3.14 o 
   1  -4  13      237.55      248.10     14.95 o 
   2  -4  13       38.35       34.56      6.74 o 
  -5  -3  13        2.42       -1.19      4.44 o 
  -4  -3  13        0.75        0.28      4.30 o 
  -3  -3  13        8.18        5.52      3.67 o 
  -2  -3  13        1.38        2.15      2.42 o 
  -1  -3  13        6.10        7.42      3.34 o 
   0  -3  13       54.55       44.28      6.59 o 
   1  -3  13       23.90       31.13      6.24 o 
   2  -3  13        2.08        6.04      3.73 o 
  -5  -2  13        1.95       -0.36      4.34 o 
  -4  -2  13       10.01       10.83      5.24 o 
  -3  -2  13        0.20        5.38      4.23 o 
  -2  -2  13        1.79        0.58      2.37 o 
  -1  -2  13       89.91       93.88      6.35 o 
   0  -2  13        4.59        8.30      3.94 o 
   1  -2  13       25.91       25.92      5.86 o 
   2  -2  13       18.26       19.38      5.37 o 
  -5  -1  13        0.68       -2.69      4.00 o 
  -4  -1  13        6.55        5.33      4.73 o 
  -3  -1  13       29.41       31.45      6.47 o 
  -2  -1  13        3.62       -0.05      3.37 o 
  -1  -1  13       27.83       30.22      5.15 o 
   0  -1  13        0.06        2.49      2.43 o 
   1  -1  13        1.18        0.55      3.49 o 
   2  -1  13       73.01       73.91      9.52 o 
  -5   0  13        4.30       -1.14      4.27 o 
  -4   0  13       23.27       23.61      6.31 o 
  -3   0  13       35.02       33.18      6.80 o 
  -2   0  13       20.94       17.50      5.32 o 
  -1   0  13        1.25       -0.14      3.67 o 
   0   0  13      106.83      112.74      6.92 o 
   1   0  13        0.01       -4.54      3.32 o 
   2   0  13        1.03       11.48      4.82 o 
  -5   1  13       37.78       51.64      8.92 o 
  -4   1  13       22.75       13.75      5.40 o 
  -3   1  13        0.29        5.82      4.48 o 
  -2   1  13       32.56       44.56      7.38 o 
  -1   1  13       56.97       72.66      9.17 o 
   0   1  13       12.17       15.77      5.03 o 
  -5   2  13       40.68       41.12      8.20 o 
  -4   2  13       10.17        7.15      4.59 o 
  -3   2  13        3.18        3.46      4.45 o 
  -2   2  13        0.12       -3.54      3.69 o 
  -1   2  13       27.29       33.47      6.81 o 
  -5   3  13       28.66       21.45      6.76 o 
  -4   3  13       47.74       50.85      8.66 o 
  -3   3  13        0.00        6.19      4.79 o 
  -2   3  13      114.38      134.10     11.87 o 
   0   3  13       19.87       31.19      6.34 o 
  -4   4  13      107.09      116.21     12.56 o 
  -3   4  13      115.66      117.55     12.25 o 
  -1   4  13       36.56       38.52      7.47 o 
  -2  -6  14        0.02        1.51      2.82 o 
  -1  -6  14        8.32        4.41      3.94 o 
   0  -6  14       25.75       31.35      6.16 o 
  -3  -5  14       25.07       31.71      7.04 o 
  -2  -5  14       15.34       19.30      3.89 o 
  -1  -5  14       91.63      127.35     10.60 o 
   0  -5  14        0.48        0.21      3.08 o 
   1  -5  14       79.91      106.62      9.96 o 
  -3  -4  14       13.67       21.36      4.09 o 
  -2  -4  14        0.02       -0.65      3.69 o 
  -1  -4  14       30.29       24.99      5.58 o 
   0  -4  14       80.85       89.63      8.68 o 
   1  -4  14       50.37       49.37      7.83 o 
  -4  -3  14        0.61       -2.10      4.33 o 
  -3  -3  14        1.82       -1.70      3.62 o 
  -2  -3  14        2.12       -0.30      2.62 o 
  -1  -3  14       34.77       40.85      4.90 o 
   0  -3  14      166.01      161.13     11.89 o 
   1  -3  14       14.19       21.05      5.72 o 
  -4  -2  14        5.99        5.13      5.17 o 
  -3  -2  14        0.28        1.87      4.19 o 
  -2  -2  14        0.32       -0.06      3.70 o 
  -1  -2  14        1.35        4.09      2.65 o 
   0  -2  14       85.71       75.22      8.92 o 
   1  -2  14       40.05       53.01      8.10 o 
  -4  -1  14        4.50        3.26      4.94 o 
  -3  -1  14       14.71       16.85      5.83 o 
  -2  -1  14        2.05       -1.45      3.64 o 
  -1  -1  14       58.77       46.99      7.77 o 
   0  -1  14       37.94       51.59      7.42 o 
   1  -1  14        0.04        0.68      3.91 o 
  -4   0  14       14.24       18.81      6.27 o 
  -3   0  14        6.87        6.48      4.86 o 
  -2   0  14        0.18        3.95      4.22 o 
  -1   0  14      212.86      261.78     16.30 o 
  -4   1  14       83.77      107.59     12.12 o 
  -3   1  14       10.59       16.65      5.81 o 
  -2   1  14       52.25       52.54      8.49 o 
  -1   1  14      234.02      278.53     17.25 o 
  -3   2  14      172.79      227.00     16.12 o 
  -2   2  14        2.10       -3.08      3.56 o 
  -1   2  14        7.05       14.83      5.34 o 
                                                 
